# Supplementary material for: The prevalence of thyroid dysfunction and autoimmune thyroid disease in patients with rheumatoid arthritis
Source: BMC Rheumatol. 2022 Oct 24;6:63. doi: 10.1186/s41927-022-00293-9 (PMC9590164; doi:10.1186/s41927-022-00293-9)
Supplement: Supplementary file 1 — Additional file 1. It consist of all data generated during this study, which includes age, gender, duration of RA, history of thyroid disease and its subtypes, tender and swollen joint count, VAS, History of medication used for RA treatment, lab studies such as TSH, FT3, FT4, anti-CCP, anti-MCV, anti-TPO, RF, ESR, CRP and DAS-28. [file 41927_2022_293_MOESM1_ESM.xlsx]

## Sheet: RA and thyroid abnormality
ID	Gender	Age	Patient	Dx	ThyroidDysfunction_hx	ThyroidDysfunction	TenderJoint	SwellonJoint	VAS	AITD	ESR	CRP	TSH	FT3	FT4	AntiTPO	AntiTPO_Cat	DurationRA	RF	AntiCCP	AntiMCV	ESR_CAT	CRP_CAT	CCP_CAT	MCV_CAT	RF_pos	overt_hypo	sub_hypo	sub_hyper	overt_hyper	euthyroid	HYPO	HYPER	DAS28	DAS28_Cat	CORT	SSZ	LEF	HCQ	ADM	ETC	MTX
1	1	40	0	OA	0	0	#NULL!	#NULL!	#NULL!	0	8	3	1.79	0.31	1.23	9.8	0	#NULL!	#NULL!	#NULL!	#NULL!	0	0	#NULL!	#NULL!	#NULL!	0	0	0	0	1	0	0	#NULL!	#NULL!	#NULL!	#NULL!	#NULL!	#NULL!	#NULL!	#NULL!	#NULL!
2	1	46	0	OA	1	1	#NULL!	#NULL!	#NULL!	1	5	4.4	7.5	2.3	1.34	847	1	#NULL!	#NULL!	#NULL!	#NULL!	0	0	#NULL!	#NULL!	#NULL!	1	0	0	0	0	1	0	#NULL!	#NULL!	#NULL!	#NULL!	#NULL!	#NULL!	#NULL!	#NULL!	#NULL!
3	1	58	0	OA	0	0	#NULL!	#NULL!	#NULL!	0	7	3	1.2	4.5	1.4	15	0	#NULL!	#NULL!	#NULL!	#NULL!	0	0	#NULL!	#NULL!	#NULL!	0	0	0	0	1	0	0	#NULL!	#NULL!	#NULL!	#NULL!	#NULL!	#NULL!	#NULL!	#NULL!	#NULL!
4	1	49	0	OA	0	2	#NULL!	#NULL!	#NULL!	0	34	3	4.2	3.4	1.2	7.5	0	#NULL!	#NULL!	#NULL!	#NULL!	1	0	#NULL!	#NULL!	#NULL!	0	1	0	0	0	1	0	#NULL!	#NULL!	#NULL!	#NULL!	#NULL!	#NULL!	#NULL!	#NULL!	#NULL!
5	1	63	0	OA	0	0	#NULL!	#NULL!	#NULL!	0	19	3	2.11	1.91	0.81	4.1	0	#NULL!	#NULL!	#NULL!	#NULL!	0	0	#NULL!	#NULL!	#NULL!	0	0	0	0	1	0	0	#NULL!	#NULL!	#NULL!	#NULL!	#NULL!	#NULL!	#NULL!	#NULL!	#NULL!
6	2	60	0	OA	0	0	#NULL!	#NULL!	#NULL!	0	4	4.6	1.81	4.2	0.96	5.7	0	#NULL!	#NULL!	#NULL!	#NULL!	0	0	#NULL!	#NULL!	#NULL!	0	0	0	0	1	0	0	#NULL!	#NULL!	#NULL!	#NULL!	#NULL!	#NULL!	#NULL!	#NULL!	#NULL!
7	1	54	0	OA	0	0	#NULL!	#NULL!	#NULL!	0	4	3	2.09	3.3	0.99	33	0	#NULL!	#NULL!	#NULL!	#NULL!	0	0	#NULL!	#NULL!	#NULL!	0	0	0	0	1	0	0	#NULL!	#NULL!	#NULL!	#NULL!	#NULL!	#NULL!	#NULL!	#NULL!	#NULL!
8	2	63	0	prearthritis	0	0	#NULL!	#NULL!	#NULL!	0	10	3.6	2.4	4.37	0.55	118	1	#NULL!	#NULL!	#NULL!	#NULL!	0	0	#NULL!	#NULL!	#NULL!	0	0	0	0	1	0	0	#NULL!	#NULL!	#NULL!	#NULL!	#NULL!	#NULL!	#NULL!	#NULL!	#NULL!
9	1	48	0	prearthritis	1	1	#NULL!	#NULL!	#NULL!	0	3	3	0.03	3.1	0.9	1.2	0	#NULL!	#NULL!	#NULL!	#NULL!	0	0	#NULL!	#NULL!	#NULL!	1	0	0	0	0	1	0	#NULL!	#NULL!	#NULL!	#NULL!	#NULL!	#NULL!	#NULL!	#NULL!	#NULL!
10	2	52	0	OA	1	1	#NULL!	#NULL!	#NULL!	#NULL!	30	3	4.9	2.47	1.13	#NULL!	#NULL!	#NULL!	#NULL!	#NULL!	#NULL!	1	0	#NULL!	#NULL!	#NULL!	1	0	0	0	0	1	0	#NULL!	#NULL!	#NULL!	#NULL!	#NULL!	#NULL!	#NULL!	#NULL!	#NULL!
11	1	58	0	OA	0	0	#NULL!	#NULL!	#NULL!	0	7	0	0.78	5.9	1.41	6.2	0	#NULL!	#NULL!	#NULL!	#NULL!	0	0	#NULL!	#NULL!	#NULL!	0	0	0	0	1	0	0	#NULL!	#NULL!	#NULL!	#NULL!	#NULL!	#NULL!	#NULL!	#NULL!	#NULL!
12	1	33	0	prearthritis	0	0	#NULL!	#NULL!	#NULL!	0	5	3	1.02	4.54	1.06	6	0	#NULL!	#NULL!	#NULL!	#NULL!	0	0	#NULL!	#NULL!	#NULL!	0	0	0	0	1	0	0	#NULL!	#NULL!	#NULL!	#NULL!	#NULL!	#NULL!	#NULL!	#NULL!	#NULL!
13	1	35	0	back or/and back pain	0	0	#NULL!	#NULL!	#NULL!	0	13	3	2.1	3.2	1.1	12	0	#NULL!	#NULL!	#NULL!	#NULL!	0	0	#NULL!	#NULL!	#NULL!	0	0	0	0	1	0	0	#NULL!	#NULL!	#NULL!	#NULL!	#NULL!	#NULL!	#NULL!	#NULL!	#NULL!
14	1	56	0	OA	0	0	#NULL!	#NULL!	#NULL!	0	7	3.9	2.1	4.19	0.69	5.8	0	#NULL!	#NULL!	#NULL!	#NULL!	0	0	#NULL!	#NULL!	#NULL!	0	0	0	0	1	0	0	#NULL!	#NULL!	#NULL!	#NULL!	#NULL!	#NULL!	#NULL!	#NULL!	#NULL!
15	1	31	0	back or/and back pain	0	3	#NULL!	#NULL!	#NULL!	0	7	3	0.3	5	0.95	7	0	#NULL!	#NULL!	#NULL!	#NULL!	0	0	#NULL!	#NULL!	#NULL!	0	0	0	1	0	0	1	#NULL!	#NULL!	#NULL!	#NULL!	#NULL!	#NULL!	#NULL!	#NULL!	#NULL!
16	1	52	0	back or/and back pain	0	0	#NULL!	#NULL!	#NULL!	0	13	3	3.6	2.9	1	23	0	#NULL!	#NULL!	#NULL!	#NULL!	0	0	#NULL!	#NULL!	#NULL!	0	0	0	0	1	0	0	#NULL!	#NULL!	#NULL!	#NULL!	#NULL!	#NULL!	#NULL!	#NULL!	#NULL!
17	1	60	0	back or/and back pain	0	0	#NULL!	#NULL!	#NULL!	0	2	3	2.2	3.2	1	44	0	#NULL!	#NULL!	#NULL!	#NULL!	0	0	#NULL!	#NULL!	#NULL!	0	0	0	0	1	0	0	#NULL!	#NULL!	#NULL!	#NULL!	#NULL!	#NULL!	#NULL!	#NULL!	#NULL!
18	1	32	0	prearthritis	1	1	#NULL!	#NULL!	#NULL!	0	6	3	0.1	3	1.5	11	0	#NULL!	#NULL!	#NULL!	#NULL!	0	0	#NULL!	#NULL!	#NULL!	1	0	0	0	0	1	0	#NULL!	#NULL!	#NULL!	#NULL!	#NULL!	#NULL!	#NULL!	#NULL!	#NULL!
19	1	39	0	chondromalacia	0	0	#NULL!	#NULL!	#NULL!	0	25	3	2.4	2.3	0.9	10	0	#NULL!	#NULL!	#NULL!	#NULL!	1	0	#NULL!	#NULL!	#NULL!	0	0	0	0	1	0	0	#NULL!	#NULL!	#NULL!	#NULL!	#NULL!	#NULL!	#NULL!	#NULL!	#NULL!
20	1	56	0	OA	0	2	#NULL!	#NULL!	#NULL!	0	10	3	4.44	2.19	0.97	32	0	#NULL!	#NULL!	#NULL!	#NULL!	0	0	#NULL!	#NULL!	#NULL!	0	1	0	0	0	1	0	#NULL!	#NULL!	#NULL!	#NULL!	#NULL!	#NULL!	#NULL!	#NULL!	#NULL!
21	1	49	0	back or/and back pain	0	0	#NULL!	#NULL!	#NULL!	0	6	3	1.1	1.4	0.7	72	1	#NULL!	#NULL!	#NULL!	#NULL!	0	0	#NULL!	#NULL!	#NULL!	0	0	0	0	1	0	0	#NULL!	#NULL!	#NULL!	#NULL!	#NULL!	#NULL!	#NULL!	#NULL!	#NULL!
22	1	38	0	prearthritis	0	0	#NULL!	#NULL!	#NULL!	0	9	3	2	3	1.3	7.2	0	#NULL!	#NULL!	#NULL!	#NULL!	0	0	#NULL!	#NULL!	#NULL!	0	0	0	0	1	0	0	#NULL!	#NULL!	#NULL!	#NULL!	#NULL!	#NULL!	#NULL!	#NULL!	#NULL!
23	1	55	0	OA	1	1	#NULL!	#NULL!	#NULL!	1	23	3	1.75	2.83	1.02	230	1	#NULL!	#NULL!	#NULL!	#NULL!	1	0	#NULL!	#NULL!	#NULL!	1	0	0	0	0	1	0	#NULL!	#NULL!	#NULL!	#NULL!	#NULL!	#NULL!	#NULL!	#NULL!	#NULL!
24	1	39	0	chondromalacia	0	0	#NULL!	#NULL!	#NULL!	0	5	3	1.49	4.54	1.05	50	0	#NULL!	#NULL!	#NULL!	#NULL!	0	0	#NULL!	#NULL!	#NULL!	0	0	0	0	1	0	0	#NULL!	#NULL!	#NULL!	#NULL!	#NULL!	#NULL!	#NULL!	#NULL!	#NULL!
25	1	69	0	OA	0	0	#NULL!	#NULL!	#NULL!	0	10	3	2.92	3	1.64	4	0	#NULL!	#NULL!	#NULL!	#NULL!	0	0	#NULL!	#NULL!	#NULL!	0	0	0	0	1	0	0	#NULL!	#NULL!	#NULL!	#NULL!	#NULL!	#NULL!	#NULL!	#NULL!	#NULL!
26	2	29	0	chondromalacia	0	0	#NULL!	#NULL!	#NULL!	0	3	3	1.79	1.61	0.77	3.9	0	#NULL!	#NULL!	#NULL!	#NULL!	0	0	#NULL!	#NULL!	#NULL!	0	0	0	0	1	0	0	#NULL!	#NULL!	#NULL!	#NULL!	#NULL!	#NULL!	#NULL!	#NULL!	#NULL!
27	1	31	0	prearthritis	0	0	#NULL!	#NULL!	#NULL!	0	5	3	1	5.3	1	20	0	#NULL!	#NULL!	#NULL!	#NULL!	0	0	#NULL!	#NULL!	#NULL!	0	0	0	0	1	0	0	#NULL!	#NULL!	#NULL!	#NULL!	#NULL!	#NULL!	#NULL!	#NULL!	#NULL!
28	2	56	0	OA	0	0	#NULL!	#NULL!	#NULL!	0	17	3	3.1	0.7	1.1	19.4	0	#NULL!	#NULL!	#NULL!	#NULL!	0	0	#NULL!	#NULL!	#NULL!	0	0	0	0	1	0	0	#NULL!	#NULL!	#NULL!	#NULL!	#NULL!	#NULL!	#NULL!	#NULL!	#NULL!
29	1	34	0	chondromalacia	1	1	#NULL!	#NULL!	#NULL!	1	20	3	9.7	2.44	1.35	308	1	#NULL!	#NULL!	#NULL!	#NULL!	0	0	#NULL!	#NULL!	#NULL!	1	0	0	0	0	1	0	#NULL!	#NULL!	#NULL!	#NULL!	#NULL!	#NULL!	#NULL!	#NULL!	#NULL!
30	1	72	0	OA	0	0	#NULL!	#NULL!	#NULL!	0	8	3	0.92	2.2	0.8	14	0	#NULL!	#NULL!	#NULL!	#NULL!	0	0	#NULL!	#NULL!	#NULL!	0	0	0	0	1	0	0	#NULL!	#NULL!	#NULL!	#NULL!	#NULL!	#NULL!	#NULL!	#NULL!	#NULL!
31	1	26	0	chondromalacia	0	0	#NULL!	#NULL!	#NULL!	0	22	3	1.9	1.9	1	5.9	0	#NULL!	#NULL!	#NULL!	#NULL!	1	0	#NULL!	#NULL!	#NULL!	0	0	0	0	1	0	0	#NULL!	#NULL!	#NULL!	#NULL!	#NULL!	#NULL!	#NULL!	#NULL!	#NULL!
32	1	55	0	back or/and back pain	0	0	#NULL!	#NULL!	#NULL!	0	11	3	1.33	3	0.83	12	0	#NULL!	#NULL!	#NULL!	#NULL!	0	0	#NULL!	#NULL!	#NULL!	0	0	0	0	1	0	0	#NULL!	#NULL!	#NULL!	#NULL!	#NULL!	#NULL!	#NULL!	#NULL!	#NULL!
33	1	72	0	OA	0	0	#NULL!	#NULL!	#NULL!	0	5	3	1.13	3.12	0.92	2	0	#NULL!	#NULL!	#NULL!	#NULL!	0	0	#NULL!	#NULL!	#NULL!	0	0	0	0	1	0	0	#NULL!	#NULL!	#NULL!	#NULL!	#NULL!	#NULL!	#NULL!	#NULL!	#NULL!
34	1	46	0	prearthritis	0	0	#NULL!	#NULL!	#NULL!	0	3	3	1.93	4.2	0.81	35	0	#NULL!	#NULL!	#NULL!	#NULL!	0	0	#NULL!	#NULL!	#NULL!	0	0	0	0	1	0	0	#NULL!	#NULL!	#NULL!	#NULL!	#NULL!	#NULL!	#NULL!	#NULL!	#NULL!
35	1	80	0	back or/and back pain	0	0	#NULL!	#NULL!	#NULL!	0	16	3	1.37	2.1	1.7	35	0	#NULL!	#NULL!	#NULL!	#NULL!	0	0	#NULL!	#NULL!	#NULL!	0	0	0	0	1	0	0	#NULL!	#NULL!	#NULL!	#NULL!	#NULL!	#NULL!	#NULL!	#NULL!	#NULL!
36	1	46	0	prearthritis	0	0	#NULL!	#NULL!	#NULL!	0	15	3	1.37	2.44	0.92	6.2	0	#NULL!	#NULL!	#NULL!	#NULL!	0	0	#NULL!	#NULL!	#NULL!	0	0	0	0	1	0	0	#NULL!	#NULL!	#NULL!	#NULL!	#NULL!	#NULL!	#NULL!	#NULL!	#NULL!
37	1	64	0	OA	0	0	#NULL!	#NULL!	#NULL!	0	7	3	1.35	2.79	1	16	0	#NULL!	#NULL!	#NULL!	#NULL!	0	0	#NULL!	#NULL!	#NULL!	0	0	0	0	1	0	0	#NULL!	#NULL!	#NULL!	#NULL!	#NULL!	#NULL!	#NULL!	#NULL!	#NULL!
38	1	26	0	chondromalacia	0	0	#NULL!	#NULL!	#NULL!	0	1	3	2.7	2.7	1	19	0	#NULL!	#NULL!	#NULL!	#NULL!	0	0	#NULL!	#NULL!	#NULL!	0	0	0	0	1	0	0	#NULL!	#NULL!	#NULL!	#NULL!	#NULL!	#NULL!	#NULL!	#NULL!	#NULL!
39	1	60	0	prearthritis	0	0	#NULL!	#NULL!	#NULL!	0	1	3	1.3	5.2	1.6	22	0	#NULL!	#NULL!	#NULL!	#NULL!	0	0	#NULL!	#NULL!	#NULL!	0	0	0	0	1	0	0	#NULL!	#NULL!	#NULL!	#NULL!	#NULL!	#NULL!	#NULL!	#NULL!	#NULL!
40	1	52	0	back or/and back pain	0	0	#NULL!	#NULL!	#NULL!	0	24	3	2	2.4	1	1	0	#NULL!	#NULL!	#NULL!	#NULL!	1	0	#NULL!	#NULL!	#NULL!	0	0	0	0	1	0	0	#NULL!	#NULL!	#NULL!	#NULL!	#NULL!	#NULL!	#NULL!	#NULL!	#NULL!
41	1	75	0	OA	0	0	#NULL!	#NULL!	#NULL!	0	5	2.8	2.2	1.77	0.88	10	0	#NULL!	#NULL!	#NULL!	#NULL!	0	0	#NULL!	#NULL!	#NULL!	0	0	0	0	1	0	0	#NULL!	#NULL!	#NULL!	#NULL!	#NULL!	#NULL!	#NULL!	#NULL!	#NULL!
42	1	58	0	OA	0	0	#NULL!	#NULL!	#NULL!	0	7	3	1.67	1.36	1.5	30	0	#NULL!	#NULL!	#NULL!	#NULL!	0	0	#NULL!	#NULL!	#NULL!	0	0	0	0	1	0	0	#NULL!	#NULL!	#NULL!	#NULL!	#NULL!	#NULL!	#NULL!	#NULL!	#NULL!
43	1	55	0	OA	0	0	#NULL!	#NULL!	#NULL!	0	14	3	2.1	4.3	1.3	18	0	#NULL!	#NULL!	#NULL!	#NULL!	0	0	#NULL!	#NULL!	#NULL!	0	0	0	0	1	0	0	#NULL!	#NULL!	#NULL!	#NULL!	#NULL!	#NULL!	#NULL!	#NULL!	#NULL!
44	1	27	0	chondromalacia	0	2	#NULL!	#NULL!	#NULL!	1	8	3	4.2	3.9	2.4	80	1	#NULL!	#NULL!	#NULL!	#NULL!	0	0	#NULL!	#NULL!	#NULL!	0	1	0	0	0	1	0	#NULL!	#NULL!	#NULL!	#NULL!	#NULL!	#NULL!	#NULL!	#NULL!	#NULL!
45	2	70	0	OA	0	0	#NULL!	#NULL!	#NULL!	0	11	3	1.83	0.3	1.3	34	0	#NULL!	#NULL!	#NULL!	#NULL!	0	0	#NULL!	#NULL!	#NULL!	0	0	0	0	1	0	0	#NULL!	#NULL!	#NULL!	#NULL!	#NULL!	#NULL!	#NULL!	#NULL!	#NULL!
46	1	27	0	chondromalacia	0	0	#NULL!	#NULL!	#NULL!	0	25	3.4	1.82	5.4	0.82	41	0	#NULL!	#NULL!	#NULL!	#NULL!	1	0	#NULL!	#NULL!	#NULL!	0	0	0	0	1	0	0	#NULL!	#NULL!	#NULL!	#NULL!	#NULL!	#NULL!	#NULL!	#NULL!	#NULL!
47	1	38	0	chondromalacia	0	0	#NULL!	#NULL!	#NULL!	0	11	1.5	1.82	5.4	0.82	9	0	#NULL!	#NULL!	#NULL!	#NULL!	0	0	#NULL!	#NULL!	#NULL!	0	0	0	0	1	0	0	#NULL!	#NULL!	#NULL!	#NULL!	#NULL!	#NULL!	#NULL!	#NULL!	#NULL!
48	1	72	0	OA	0	0	#NULL!	#NULL!	#NULL!	0	8	3	1	0.28	0.78	72	1	#NULL!	#NULL!	#NULL!	#NULL!	0	0	#NULL!	#NULL!	#NULL!	0	0	0	0	1	0	0	#NULL!	#NULL!	#NULL!	#NULL!	#NULL!	#NULL!	#NULL!	#NULL!	#NULL!
49	1	46	0	back or/and back pain	0	0	#NULL!	#NULL!	#NULL!	0	10	3	1.99	2.7	1.04	8.22	0	#NULL!	#NULL!	#NULL!	#NULL!	0	0	#NULL!	#NULL!	#NULL!	0	0	0	0	1	0	0	#NULL!	#NULL!	#NULL!	#NULL!	#NULL!	#NULL!	#NULL!	#NULL!	#NULL!
50	1	60	0	prearthritis	0	0	#NULL!	#NULL!	#NULL!	0	18	3	1.7	2.45	1.17	0.5	0	#NULL!	#NULL!	#NULL!	#NULL!	0	0	#NULL!	#NULL!	#NULL!	0	0	0	0	1	0	0	#NULL!	#NULL!	#NULL!	#NULL!	#NULL!	#NULL!	#NULL!	#NULL!	#NULL!
51	1	64	0	OA	0	0	#NULL!	#NULL!	#NULL!	0	13	3	3.2	1.38	4.09	0.2	0	#NULL!	#NULL!	#NULL!	#NULL!	0	0	#NULL!	#NULL!	#NULL!	0	0	0	0	1	0	0	#NULL!	#NULL!	#NULL!	#NULL!	#NULL!	#NULL!	#NULL!	#NULL!	#NULL!
52	1	48	0	OA	0	0	#NULL!	#NULL!	#NULL!	0	12	3	2.2	4.2	0.6	22	0	#NULL!	#NULL!	#NULL!	#NULL!	0	0	#NULL!	#NULL!	#NULL!	0	0	0	0	1	0	0	#NULL!	#NULL!	#NULL!	#NULL!	#NULL!	#NULL!	#NULL!	#NULL!	#NULL!
53	1	26	0	chondromalacia	0	0	#NULL!	#NULL!	#NULL!	0	16	3	2	3.1	1.3	24	0	#NULL!	#NULL!	#NULL!	#NULL!	0	0	#NULL!	#NULL!	#NULL!	0	0	0	0	1	0	0	#NULL!	#NULL!	#NULL!	#NULL!	#NULL!	#NULL!	#NULL!	#NULL!	#NULL!
54	1	48	0	OA	0	0	#NULL!	#NULL!	#NULL!	0	26	3	1.43	3	1.77	5	0	#NULL!	#NULL!	#NULL!	#NULL!	1	0	#NULL!	#NULL!	#NULL!	0	0	0	0	1	0	0	#NULL!	#NULL!	#NULL!	#NULL!	#NULL!	#NULL!	#NULL!	#NULL!	#NULL!
55	2	55	0	OA	0	0	#NULL!	#NULL!	#NULL!	0	2	3	0.9	4.7	1.5	25	0	#NULL!	#NULL!	#NULL!	#NULL!	0	0	#NULL!	#NULL!	#NULL!	0	0	0	0	1	0	0	#NULL!	#NULL!	#NULL!	#NULL!	#NULL!	#NULL!	#NULL!	#NULL!	#NULL!
56	1	38	0	chondromalacia	1	1	#NULL!	#NULL!	#NULL!	1	26	3	4.6	0.31	1.28	270	1	#NULL!	#NULL!	#NULL!	#NULL!	1	0	#NULL!	#NULL!	#NULL!	1	0	0	0	0	1	0	#NULL!	#NULL!	#NULL!	#NULL!	#NULL!	#NULL!	#NULL!	#NULL!	#NULL!
57	1	63	0	OA	0	0	#NULL!	#NULL!	#NULL!	0	15	4.7	2.97	4.05	1.29	2	0	#NULL!	#NULL!	#NULL!	#NULL!	0	0	#NULL!	#NULL!	#NULL!	0	0	0	0	1	0	0	#NULL!	#NULL!	#NULL!	#NULL!	#NULL!	#NULL!	#NULL!	#NULL!	#NULL!
58	1	52	0	back or/and back pain	0	0	#NULL!	#NULL!	#NULL!	0	4	3	2.8	1.4	4.8	3.3	0	#NULL!	#NULL!	#NULL!	#NULL!	0	0	#NULL!	#NULL!	#NULL!	0	0	0	0	1	0	0	#NULL!	#NULL!	#NULL!	#NULL!	#NULL!	#NULL!	#NULL!	#NULL!	#NULL!
59	1	65	0	OA	0	2	#NULL!	#NULL!	#NULL!	0	15	6	4	2.3	9.7	8.7	0	#NULL!	#NULL!	#NULL!	#NULL!	0	0	#NULL!	#NULL!	#NULL!	0	1	0	0	0	1	0	#NULL!	#NULL!	#NULL!	#NULL!	#NULL!	#NULL!	#NULL!	#NULL!	#NULL!
60	1	63	0	prearthritis	1	1	#NULL!	#NULL!	#NULL!	0	16	3	1.74	3.8	0.79	50	0	#NULL!	#NULL!	#NULL!	#NULL!	0	0	#NULL!	#NULL!	#NULL!	1	0	0	0	0	1	0	#NULL!	#NULL!	#NULL!	#NULL!	#NULL!	#NULL!	#NULL!	#NULL!	#NULL!
61	1	50	0	OA	0	0	#NULL!	#NULL!	#NULL!	0	6	3	2.6	4.8	1.3	38	0	#NULL!	#NULL!	#NULL!	#NULL!	0	0	#NULL!	#NULL!	#NULL!	0	0	0	0	1	0	0	#NULL!	#NULL!	#NULL!	#NULL!	#NULL!	#NULL!	#NULL!	#NULL!	#NULL!
62	1	67	0	prearthritis	0	0	#NULL!	#NULL!	#NULL!	0	31	3	1.9	5.3	0.5	6.1	0	#NULL!	#NULL!	#NULL!	#NULL!	1	0	#NULL!	#NULL!	#NULL!	0	0	0	0	1	0	0	#NULL!	#NULL!	#NULL!	#NULL!	#NULL!	#NULL!	#NULL!	#NULL!	#NULL!
63	1	56	0	OA	0	0	#NULL!	#NULL!	#NULL!	0	31	3	1.9	2.9	2.4	276	1	#NULL!	#NULL!	#NULL!	#NULL!	1	0	#NULL!	#NULL!	#NULL!	0	0	0	0	1	0	0	#NULL!	#NULL!	#NULL!	#NULL!	#NULL!	#NULL!	#NULL!	#NULL!	#NULL!
64	1	60	0	OA	0	0	#NULL!	#NULL!	#NULL!	0	15	4	1.6	3.7	0.8	1.2	0	#NULL!	#NULL!	#NULL!	#NULL!	0	0	#NULL!	#NULL!	#NULL!	0	0	0	0	1	0	0	#NULL!	#NULL!	#NULL!	#NULL!	#NULL!	#NULL!	#NULL!	#NULL!	#NULL!
65	1	41	0	back or/and back pain	0	0	#NULL!	#NULL!	#NULL!	0	4	2.5	1	5.95	0.2	6.1	0	#NULL!	#NULL!	#NULL!	#NULL!	0	0	#NULL!	#NULL!	#NULL!	0	0	0	0	1	0	0	#NULL!	#NULL!	#NULL!	#NULL!	#NULL!	#NULL!	#NULL!	#NULL!	#NULL!
66	1	49	0	chondromalacia	0	0	#NULL!	#NULL!	#NULL!	0	5	2	2.23	5.82	2.23	6	0	#NULL!	#NULL!	#NULL!	#NULL!	0	0	#NULL!	#NULL!	#NULL!	0	0	0	0	1	0	0	#NULL!	#NULL!	#NULL!	#NULL!	#NULL!	#NULL!	#NULL!	#NULL!	#NULL!
67	2	37	0	back or/and back pain	0	0	#NULL!	#NULL!	#NULL!	0	6	4.8	2.19	6.53	0.87	158	1	#NULL!	#NULL!	#NULL!	#NULL!	0	0	#NULL!	#NULL!	#NULL!	0	0	0	0	1	0	0	#NULL!	#NULL!	#NULL!	#NULL!	#NULL!	#NULL!	#NULL!	#NULL!	#NULL!
68	2	48	0	back or/and back pain	0	0	#NULL!	#NULL!	#NULL!	0	9	6	1.6	6.32	0.83	32	0	#NULL!	#NULL!	#NULL!	#NULL!	0	0	#NULL!	#NULL!	#NULL!	0	0	0	0	1	0	0	#NULL!	#NULL!	#NULL!	#NULL!	#NULL!	#NULL!	#NULL!	#NULL!	#NULL!
69	2	68	0	back or/and back pain	1	1	#NULL!	#NULL!	#NULL!	0	6	1.2	1	6.85	0.69	25	0	#NULL!	#NULL!	#NULL!	#NULL!	0	0	#NULL!	#NULL!	#NULL!	1	0	0	0	0	1	0	#NULL!	#NULL!	#NULL!	#NULL!	#NULL!	#NULL!	#NULL!	#NULL!	#NULL!
70	1	52	0	OA	0	0	#NULL!	#NULL!	#NULL!	0	9	3	1.74	6.07	0.94	13.7	0	#NULL!	#NULL!	#NULL!	#NULL!	0	0	#NULL!	#NULL!	#NULL!	0	0	0	0	1	0	0	#NULL!	#NULL!	#NULL!	#NULL!	#NULL!	#NULL!	#NULL!	#NULL!	#NULL!
71	1	61	0	OA	0	0	#NULL!	#NULL!	#NULL!	0	7	1.2	2.3	6	0.79	6.1	0	#NULL!	#NULL!	#NULL!	#NULL!	0	0	#NULL!	#NULL!	#NULL!	0	0	0	0	1	0	0	#NULL!	#NULL!	#NULL!	#NULL!	#NULL!	#NULL!	#NULL!	#NULL!	#NULL!
72	1	34	0	prearthritis	0	0	#NULL!	#NULL!	#NULL!	0	25	8.8	0.79	6.05	1.05	3	0	#NULL!	#NULL!	#NULL!	#NULL!	1	1	#NULL!	#NULL!	#NULL!	0	0	0	0	1	0	0	#NULL!	#NULL!	#NULL!	#NULL!	#NULL!	#NULL!	#NULL!	#NULL!	#NULL!
73	1	45	0	chondromalacia	0	0	#NULL!	#NULL!	#NULL!	0	13	3	0.89	2.44	1.37	4	0	#NULL!	#NULL!	#NULL!	#NULL!	0	0	#NULL!	#NULL!	#NULL!	0	0	0	0	1	0	0	#NULL!	#NULL!	#NULL!	#NULL!	#NULL!	#NULL!	#NULL!	#NULL!	#NULL!
74	2	70	0	OA	0	0	#NULL!	#NULL!	#NULL!	0	11	4.8	1.37	6.16	6.63	8	0	#NULL!	#NULL!	#NULL!	#NULL!	0	0	#NULL!	#NULL!	#NULL!	0	0	0	0	1	0	0	#NULL!	#NULL!	#NULL!	#NULL!	#NULL!	#NULL!	#NULL!	#NULL!	#NULL!
75	1	54	0	OA	0	0	#NULL!	#NULL!	#NULL!	0	17	3	1.6	0.37	1.28	10	0	#NULL!	#NULL!	#NULL!	#NULL!	0	0	#NULL!	#NULL!	#NULL!	0	0	0	0	1	0	0	#NULL!	#NULL!	#NULL!	#NULL!	#NULL!	#NULL!	#NULL!	#NULL!	#NULL!
76	1	55	0	back or/and back pain	0	0	#NULL!	#NULL!	#NULL!	0	3.9	10	2.9	5.89	0.87	6	0	#NULL!	#NULL!	#NULL!	#NULL!	0	1	#NULL!	#NULL!	#NULL!	0	0	0	0	1	0	0	#NULL!	#NULL!	#NULL!	#NULL!	#NULL!	#NULL!	#NULL!	#NULL!	#NULL!
77	1	48	0	OA	0	0	#NULL!	#NULL!	#NULL!	0	9	4	3.2	4.9	1.1	16	0	#NULL!	#NULL!	#NULL!	#NULL!	0	0	#NULL!	#NULL!	#NULL!	0	0	0	0	1	0	0	#NULL!	#NULL!	#NULL!	#NULL!	#NULL!	#NULL!	#NULL!	#NULL!	#NULL!
78	1	65	0	OA	0	0	#NULL!	#NULL!	#NULL!	0	12	5	1.02	2.63	1.06	6	0	#NULL!	#NULL!	#NULL!	#NULL!	0	0	#NULL!	#NULL!	#NULL!	0	0	0	0	1	0	0	#NULL!	#NULL!	#NULL!	#NULL!	#NULL!	#NULL!	#NULL!	#NULL!	#NULL!
79	1	30	0	prearthritis	0	0	#NULL!	#NULL!	#NULL!	0	15	3	2.8	5.35	1.3	25	0	#NULL!	#NULL!	#NULL!	#NULL!	0	0	#NULL!	#NULL!	#NULL!	0	0	0	0	1	0	0	#NULL!	#NULL!	#NULL!	#NULL!	#NULL!	#NULL!	#NULL!	#NULL!	#NULL!
80	1	37	0	chondromalacia	0	0	#NULL!	#NULL!	#NULL!	0	6	3.6	3.48	5.8	0.78	3.2	0	#NULL!	#NULL!	#NULL!	#NULL!	0	0	#NULL!	#NULL!	#NULL!	0	0	0	0	1	0	0	#NULL!	#NULL!	#NULL!	#NULL!	#NULL!	#NULL!	#NULL!	#NULL!	#NULL!
81	1	43	0	back or/and back pain	0	#NULL!	#NULL!	#NULL!	#NULL!	#NULL!	11	2	#NULL!	4.4	0.9	17	0	#NULL!	#NULL!	#NULL!	#NULL!	0	0	#NULL!	#NULL!	#NULL!	#NULL!	#NULL!	#NULL!	#NULL!	#NULL!	0	0	#NULL!	#NULL!	#NULL!	#NULL!	#NULL!	#NULL!	#NULL!	#NULL!	#NULL!
82	1	43	0	prearthritis	0	0	#NULL!	#NULL!	#NULL!	0	4	#NULL!	2.39	3.8	1.42	6	0	#NULL!	#NULL!	#NULL!	#NULL!	0	#NULL!	#NULL!	#NULL!	#NULL!	0	0	0	0	1	0	0	#NULL!	#NULL!	#NULL!	#NULL!	#NULL!	#NULL!	#NULL!	#NULL!	#NULL!
83	1	52	0	OA	0	0	#NULL!	#NULL!	#NULL!	0	11	2	2.1	1.05	2.98	3	0	#NULL!	#NULL!	#NULL!	#NULL!	0	0	#NULL!	#NULL!	#NULL!	0	0	0	0	1	0	0	#NULL!	#NULL!	#NULL!	#NULL!	#NULL!	#NULL!	#NULL!	#NULL!	#NULL!
84	1	45	0	Spinal canal stenosis	0	2	#NULL!	#NULL!	#NULL!	0	2	2.5	4.8	3.2	0.9	18	0	#NULL!	#NULL!	#NULL!	#NULL!	0	0	#NULL!	#NULL!	#NULL!	0	1	0	0	0	1	0	#NULL!	#NULL!	#NULL!	#NULL!	#NULL!	#NULL!	#NULL!	#NULL!	#NULL!
85	1	59	0	OA	0	2	#NULL!	#NULL!	#NULL!	1	17	3	4.9	2.99	0.9	202	1	#NULL!	#NULL!	#NULL!	#NULL!	0	0	#NULL!	#NULL!	#NULL!	0	1	0	0	0	1	0	#NULL!	#NULL!	#NULL!	#NULL!	#NULL!	#NULL!	#NULL!	#NULL!	#NULL!
86	1	41	0	prearthritis	0	0	#NULL!	#NULL!	#NULL!	0	17	3	1	3.83	1.61	10	0	#NULL!	#NULL!	#NULL!	#NULL!	0	0	#NULL!	#NULL!	#NULL!	0	0	0	0	1	0	0	#NULL!	#NULL!	#NULL!	#NULL!	#NULL!	#NULL!	#NULL!	#NULL!	#NULL!
87	1	29	0	back or/and back pain	0	0	#NULL!	#NULL!	#NULL!	0	2	4.4	2.2	5.41	1.36	6.5	0	#NULL!	#NULL!	#NULL!	#NULL!	0	0	#NULL!	#NULL!	#NULL!	0	0	0	0	1	0	0	#NULL!	#NULL!	#NULL!	#NULL!	#NULL!	#NULL!	#NULL!	#NULL!	#NULL!
88	1	70	0	OA	0	0	#NULL!	#NULL!	#NULL!	0	6	4.3	1.13	4.53	1.19	29	0	#NULL!	#NULL!	#NULL!	#NULL!	0	0	#NULL!	#NULL!	#NULL!	0	0	0	0	1	0	0	#NULL!	#NULL!	#NULL!	#NULL!	#NULL!	#NULL!	#NULL!	#NULL!	#NULL!
89	1	50	0	OA	1	1	#NULL!	#NULL!	#NULL!	1	6	2	4.2	2.99	0.76	321	1	#NULL!	#NULL!	#NULL!	#NULL!	0	0	#NULL!	#NULL!	#NULL!	1	0	0	0	0	1	0	#NULL!	#NULL!	#NULL!	#NULL!	#NULL!	#NULL!	#NULL!	#NULL!	#NULL!
90	1	53	0	OA	0	0	#NULL!	#NULL!	#NULL!	0	14	6	1.3	3.11	1.21	10	0	#NULL!	#NULL!	#NULL!	#NULL!	0	0	#NULL!	#NULL!	#NULL!	0	0	0	0	1	0	0	#NULL!	#NULL!	#NULL!	#NULL!	#NULL!	#NULL!	#NULL!	#NULL!	#NULL!
91	1	25	0	prearthritis	0	0	#NULL!	#NULL!	#NULL!	0	14	1.6	2.04	0.25	1.24	0.25	0	#NULL!	#NULL!	#NULL!	#NULL!	0	0	#NULL!	#NULL!	#NULL!	0	0	0	0	1	0	0	#NULL!	#NULL!	#NULL!	#NULL!	#NULL!	#NULL!	#NULL!	#NULL!	#NULL!
92	1	60	0	OA	0	0	#NULL!	#NULL!	#NULL!	0	11	3	1	3.5	1.24	4.3	0	#NULL!	#NULL!	#NULL!	#NULL!	0	0	#NULL!	#NULL!	#NULL!	0	0	0	0	1	0	0	#NULL!	#NULL!	#NULL!	#NULL!	#NULL!	#NULL!	#NULL!	#NULL!	#NULL!
93	1	38	0	chondromalacia	1	1	#NULL!	#NULL!	#NULL!	1	4	3	3.9	3	0.69	360	1	#NULL!	#NULL!	#NULL!	#NULL!	0	0	#NULL!	#NULL!	#NULL!	1	0	0	0	0	1	0	#NULL!	#NULL!	#NULL!	#NULL!	#NULL!	#NULL!	#NULL!	#NULL!	#NULL!
94	1	54	0	prearthritis	0	2	#NULL!	#NULL!	#NULL!	0	7	4.9	4	2.8	0.87	4.5	0	#NULL!	#NULL!	#NULL!	#NULL!	0	0	#NULL!	#NULL!	#NULL!	0	1	0	0	0	1	0	#NULL!	#NULL!	#NULL!	#NULL!	#NULL!	#NULL!	#NULL!	#NULL!	#NULL!
95	1	75	0	OA	0	0	#NULL!	#NULL!	#NULL!	0	9	4.9	0.76	4.61	0.92	6.5	0	#NULL!	#NULL!	#NULL!	#NULL!	0	0	#NULL!	#NULL!	#NULL!	0	0	0	0	1	0	0	#NULL!	#NULL!	#NULL!	#NULL!	#NULL!	#NULL!	#NULL!	#NULL!	#NULL!
96	1	78	0	back or/and back pain	0	0	#NULL!	#NULL!	#NULL!	0	28	3	1.41	1.68	1.77	4.1	0	#NULL!	#NULL!	#NULL!	#NULL!	1	0	#NULL!	#NULL!	#NULL!	0	0	0	0	1	0	0	#NULL!	#NULL!	#NULL!	#NULL!	#NULL!	#NULL!	#NULL!	#NULL!	#NULL!
97	1	39	0	prearthritis	0	0	#NULL!	#NULL!	#NULL!	0	7	5.2	0.7	4.43	1.07	6.5	0	#NULL!	#NULL!	#NULL!	#NULL!	0	0	#NULL!	#NULL!	#NULL!	0	0	0	0	1	0	0	#NULL!	#NULL!	#NULL!	#NULL!	#NULL!	#NULL!	#NULL!	#NULL!	#NULL!
98	1	40	0	prearthritis	0	0	#NULL!	#NULL!	#NULL!	0	13	3	2.3	4.3	0.9	190	1	#NULL!	#NULL!	#NULL!	#NULL!	0	0	#NULL!	#NULL!	#NULL!	0	0	0	0	1	0	0	#NULL!	#NULL!	#NULL!	#NULL!	#NULL!	#NULL!	#NULL!	#NULL!	#NULL!
99	1	29	0	chondromalacia	0	0	#NULL!	#NULL!	#NULL!	0	4	5	2.94	1.39	1.07	1.67	0	#NULL!	#NULL!	#NULL!	#NULL!	0	0	#NULL!	#NULL!	#NULL!	0	0	0	0	1	0	0	#NULL!	#NULL!	#NULL!	#NULL!	#NULL!	#NULL!	#NULL!	#NULL!	#NULL!
100	1	30	0	chondromalacia	0	0	#NULL!	#NULL!	#NULL!	0	19	3	2.7	1.97	0.77	6.2	0	#NULL!	#NULL!	#NULL!	#NULL!	0	0	#NULL!	#NULL!	#NULL!	0	0	0	0	1	0	0	#NULL!	#NULL!	#NULL!	#NULL!	#NULL!	#NULL!	#NULL!	#NULL!	#NULL!
101	1	70	0	OA	0	0	#NULL!	#NULL!	#NULL!	0	20	6	3.1	2.4	1.3	180	1	#NULL!	#NULL!	#NULL!	#NULL!	0	0	#NULL!	#NULL!	#NULL!	0	0	0	0	1	0	0	#NULL!	#NULL!	#NULL!	#NULL!	#NULL!	#NULL!	#NULL!	#NULL!	#NULL!
102	1	48	0	prearthritis	0	0	#NULL!	#NULL!	#NULL!	0	23	3	3.1	4	1.1	6	0	#NULL!	#NULL!	#NULL!	#NULL!	1	0	#NULL!	#NULL!	#NULL!	0	0	0	0	1	0	0	#NULL!	#NULL!	#NULL!	#NULL!	#NULL!	#NULL!	#NULL!	#NULL!	#NULL!
103	1	55	0	OA	0	0	#NULL!	#NULL!	#NULL!	0	6	2	0.34	4.1	1.28	18.3	0	#NULL!	#NULL!	#NULL!	#NULL!	0	0	#NULL!	#NULL!	#NULL!	0	0	0	0	1	0	0	#NULL!	#NULL!	#NULL!	#NULL!	#NULL!	#NULL!	#NULL!	#NULL!	#NULL!
104	2	58	0	OA	0	0	#NULL!	#NULL!	#NULL!	0	7	3	0.99	4	1.68	6.5	0	#NULL!	#NULL!	#NULL!	#NULL!	0	0	#NULL!	#NULL!	#NULL!	0	0	0	0	1	0	0	#NULL!	#NULL!	#NULL!	#NULL!	#NULL!	#NULL!	#NULL!	#NULL!	#NULL!
105	1	43	0	prearthritis	0	0	#NULL!	#NULL!	#NULL!	0	10	3	1.8	1.9	1.2	5	0	#NULL!	#NULL!	#NULL!	#NULL!	0	0	#NULL!	#NULL!	#NULL!	0	0	0	0	1	0	0	#NULL!	#NULL!	#NULL!	#NULL!	#NULL!	#NULL!	#NULL!	#NULL!	#NULL!
106	1	39	0	chondromalacia	0	0	#NULL!	#NULL!	#NULL!	0	4	3	1.72	3.06	0.7	1	0	#NULL!	#NULL!	#NULL!	#NULL!	0	0	#NULL!	#NULL!	#NULL!	0	0	0	0	1	0	0	#NULL!	#NULL!	#NULL!	#NULL!	#NULL!	#NULL!	#NULL!	#NULL!	#NULL!
107	1	40	0	chondromalacia	0	0	#NULL!	#NULL!	#NULL!	0	9	3	0.8	3.1	1.4	45	0	#NULL!	#NULL!	#NULL!	#NULL!	0	0	#NULL!	#NULL!	#NULL!	0	0	0	0	1	0	0	#NULL!	#NULL!	#NULL!	#NULL!	#NULL!	#NULL!	#NULL!	#NULL!	#NULL!
108	1	57	0	OA	0	0	#NULL!	#NULL!	#NULL!	0	7	3	1.75	2.8	0.84	10	0	#NULL!	#NULL!	#NULL!	#NULL!	0	0	#NULL!	#NULL!	#NULL!	0	0	0	0	1	0	0	#NULL!	#NULL!	#NULL!	#NULL!	#NULL!	#NULL!	#NULL!	#NULL!	#NULL!
109	1	42	0	back or/and back pain	0	0	#NULL!	#NULL!	#NULL!	0	7	3	1.4	3	0.4	6.5	0	#NULL!	#NULL!	#NULL!	#NULL!	0	0	#NULL!	#NULL!	#NULL!	0	0	0	0	1	0	0	#NULL!	#NULL!	#NULL!	#NULL!	#NULL!	#NULL!	#NULL!	#NULL!	#NULL!
110	1	70	0	OA	0	0	#NULL!	#NULL!	#NULL!	0	11	3	2.7	2.8	1.3	4	0	#NULL!	#NULL!	#NULL!	#NULL!	0	0	#NULL!	#NULL!	#NULL!	0	0	0	0	1	0	0	#NULL!	#NULL!	#NULL!	#NULL!	#NULL!	#NULL!	#NULL!	#NULL!	#NULL!
111	1	49	0	OA	0	0	#NULL!	#NULL!	#NULL!	0	3	3	2.17	3.9	1.44	20	0	#NULL!	#NULL!	#NULL!	#NULL!	0	0	#NULL!	#NULL!	#NULL!	0	0	0	0	1	0	0	#NULL!	#NULL!	#NULL!	#NULL!	#NULL!	#NULL!	#NULL!	#NULL!	#NULL!
112	1	40	0	back or/and back pain	0	0	#NULL!	#NULL!	#NULL!	0	9	3	3.3	2.67	1.17	4.4	0	#NULL!	#NULL!	#NULL!	#NULL!	0	0	#NULL!	#NULL!	#NULL!	0	0	0	0	1	0	0	#NULL!	#NULL!	#NULL!	#NULL!	#NULL!	#NULL!	#NULL!	#NULL!	#NULL!
113	1	50	0	OA	1	1	#NULL!	#NULL!	#NULL!	1	14	3	3.77	2.3	1.2	575	1	#NULL!	#NULL!	#NULL!	#NULL!	0	0	#NULL!	#NULL!	#NULL!	1	0	0	0	0	1	0	#NULL!	#NULL!	#NULL!	#NULL!	#NULL!	#NULL!	#NULL!	#NULL!	#NULL!
114	1	49	0	prearthritis	0	0	#NULL!	#NULL!	#NULL!	0	11	5.1	1.28	4.07	0.94	24	0	#NULL!	#NULL!	#NULL!	#NULL!	0	0	#NULL!	#NULL!	#NULL!	0	0	0	0	1	0	0	#NULL!	#NULL!	#NULL!	#NULL!	#NULL!	#NULL!	#NULL!	#NULL!	#NULL!
115	1	58	0	OA	0	0	#NULL!	#NULL!	#NULL!	0	7	3	3.3	2.4	1	32	0	#NULL!	#NULL!	#NULL!	#NULL!	0	0	#NULL!	#NULL!	#NULL!	0	0	0	0	1	0	0	#NULL!	#NULL!	#NULL!	#NULL!	#NULL!	#NULL!	#NULL!	#NULL!	#NULL!
116	1	56	0	OA	0	2	#NULL!	#NULL!	#NULL!	0	8	3	4	2.12	0.9	7	0	#NULL!	#NULL!	#NULL!	#NULL!	0	0	#NULL!	#NULL!	#NULL!	0	1	0	0	0	1	0	#NULL!	#NULL!	#NULL!	#NULL!	#NULL!	#NULL!	#NULL!	#NULL!	#NULL!
117	1	43	0	prearthritis	0	0	#NULL!	#NULL!	#NULL!	0	5	3	2.5	3.2	0.9	4.7	0	#NULL!	#NULL!	#NULL!	#NULL!	0	0	#NULL!	#NULL!	#NULL!	0	0	0	0	1	0	0	#NULL!	#NULL!	#NULL!	#NULL!	#NULL!	#NULL!	#NULL!	#NULL!	#NULL!
118	1	53	0	OA	0	0	#NULL!	#NULL!	#NULL!	0	21	7	2.7	3.3	1	10	0	#NULL!	#NULL!	#NULL!	#NULL!	1	1	#NULL!	#NULL!	#NULL!	0	0	0	0	1	0	0	#NULL!	#NULL!	#NULL!	#NULL!	#NULL!	#NULL!	#NULL!	#NULL!	#NULL!
119	1	68	0	back or/and back pain	0	0	#NULL!	#NULL!	#NULL!	0	#NULL!	4.1	3.05	4.1	0.82	6.1	0	#NULL!	#NULL!	#NULL!	#NULL!	#NULL!	0	#NULL!	#NULL!	#NULL!	0	0	0	0	1	0	0	#NULL!	#NULL!	#NULL!	#NULL!	#NULL!	#NULL!	#NULL!	#NULL!	#NULL!
120	1	68	0	OA	0	0	#NULL!	#NULL!	#NULL!	#NULL!	19	7	0.69	3	0.65	#NULL!	#NULL!	#NULL!	#NULL!	#NULL!	#NULL!	0	1	#NULL!	#NULL!	#NULL!	0	0	0	0	1	0	0	#NULL!	#NULL!	#NULL!	#NULL!	#NULL!	#NULL!	#NULL!	#NULL!	#NULL!
121	1	30	0	chondromalacia	0	0	#NULL!	#NULL!	#NULL!	0	6	3	1.5	2.6	0.5	1	0	#NULL!	#NULL!	#NULL!	#NULL!	0	0	#NULL!	#NULL!	#NULL!	0	0	0	0	1	0	0	#NULL!	#NULL!	#NULL!	#NULL!	#NULL!	#NULL!	#NULL!	#NULL!	#NULL!
122	1	23	0	prearthritis	0	0	#NULL!	#NULL!	#NULL!	0	17	4	2.8	3.09	1.5	40	1	#NULL!	#NULL!	#NULL!	#NULL!	0	0	#NULL!	#NULL!	#NULL!	0	0	0	0	1	0	0	#NULL!	#NULL!	#NULL!	#NULL!	#NULL!	#NULL!	#NULL!	#NULL!	#NULL!
123	1	52	0	OA	0	1	#NULL!	#NULL!	#NULL!	0	11	3	3.8	2.6	0.7	3.3	0	#NULL!	#NULL!	#NULL!	#NULL!	0	0	#NULL!	#NULL!	#NULL!	1	0	0	0	0	1	0	#NULL!	#NULL!	#NULL!	#NULL!	#NULL!	#NULL!	#NULL!	#NULL!	#NULL!
124	1	40	0	OA	0	2	#NULL!	#NULL!	#NULL!	1	17	3	6.89	2.2	1.1	484	1	#NULL!	#NULL!	#NULL!	#NULL!	0	0	#NULL!	#NULL!	#NULL!	0	1	0	0	0	1	0	#NULL!	#NULL!	#NULL!	#NULL!	#NULL!	#NULL!	#NULL!	#NULL!	#NULL!
125	1	61	0	prearthritis	0	0	#NULL!	#NULL!	#NULL!	0	15	3	3.1	2.6	0.9	74	1	#NULL!	#NULL!	#NULL!	#NULL!	0	0	#NULL!	#NULL!	#NULL!	0	0	0	0	1	0	0	#NULL!	#NULL!	#NULL!	#NULL!	#NULL!	#NULL!	#NULL!	#NULL!	#NULL!
126	1	50	0	OA	0	0	#NULL!	#NULL!	#NULL!	0	9	3	1.4	3.5	1.3	43	0	#NULL!	#NULL!	#NULL!	#NULL!	0	0	#NULL!	#NULL!	#NULL!	0	0	0	0	1	0	0	#NULL!	#NULL!	#NULL!	#NULL!	#NULL!	#NULL!	#NULL!	#NULL!	#NULL!
127	1	52	0	prearthritis	0	0	#NULL!	#NULL!	#NULL!	0	6	2	3.5	2.48	0.91	5	0	#NULL!	#NULL!	#NULL!	#NULL!	0	0	#NULL!	#NULL!	#NULL!	0	0	0	0	1	0	0	#NULL!	#NULL!	#NULL!	#NULL!	#NULL!	#NULL!	#NULL!	#NULL!	#NULL!
128	1	51	0	OA	0	0	#NULL!	#NULL!	#NULL!	0	10	3	1.8	3.8	1.5	31	0	#NULL!	#NULL!	#NULL!	#NULL!	0	0	#NULL!	#NULL!	#NULL!	0	0	0	0	1	0	0	#NULL!	#NULL!	#NULL!	#NULL!	#NULL!	#NULL!	#NULL!	#NULL!	#NULL!
129	2	26	0	prearthritis	0	0	#NULL!	#NULL!	#NULL!	0	3	5	2.2	4	1.02	2.4	0	#NULL!	#NULL!	#NULL!	#NULL!	0	0	#NULL!	#NULL!	#NULL!	0	0	0	0	1	0	0	#NULL!	#NULL!	#NULL!	#NULL!	#NULL!	#NULL!	#NULL!	#NULL!	#NULL!
130	1	47	0	OA	0	0	#NULL!	#NULL!	#NULL!	0	11	3.3	0.95	4.4	1.04	2	0	#NULL!	#NULL!	#NULL!	#NULL!	0	0	#NULL!	#NULL!	#NULL!	0	0	0	0	1	0	0	#NULL!	#NULL!	#NULL!	#NULL!	#NULL!	#NULL!	#NULL!	#NULL!	#NULL!
131	1	47	0	OA	0	0	#NULL!	#NULL!	#NULL!	0	11	4	2.7	4.3	0.99	1	0	#NULL!	#NULL!	#NULL!	#NULL!	0	0	#NULL!	#NULL!	#NULL!	0	0	0	0	1	0	0	#NULL!	#NULL!	#NULL!	#NULL!	#NULL!	#NULL!	#NULL!	#NULL!	#NULL!
132	1	57	0	prearthritis	0	0	#NULL!	#NULL!	#NULL!	0	10	5	1.13	3.3	0.88	19	0	#NULL!	#NULL!	#NULL!	#NULL!	0	0	#NULL!	#NULL!	#NULL!	0	0	0	0	1	0	0	#NULL!	#NULL!	#NULL!	#NULL!	#NULL!	#NULL!	#NULL!	#NULL!	#NULL!
133	1	53	0	OA	0	0	#NULL!	#NULL!	#NULL!	0	6	3	0.8	1.2	1.2	6	0	#NULL!	#NULL!	#NULL!	#NULL!	0	0	#NULL!	#NULL!	#NULL!	0	0	0	0	1	0	0	#NULL!	#NULL!	#NULL!	#NULL!	#NULL!	#NULL!	#NULL!	#NULL!	#NULL!
134	1	57	0	OA	0	0	#NULL!	#NULL!	#NULL!	0	9	3	3	2.5	1	1	0	#NULL!	#NULL!	#NULL!	#NULL!	0	0	#NULL!	#NULL!	#NULL!	0	0	0	0	1	0	0	#NULL!	#NULL!	#NULL!	#NULL!	#NULL!	#NULL!	#NULL!	#NULL!	#NULL!
135	1	56	0	OA	0	0	#NULL!	#NULL!	#NULL!	0	7	5	0.8	3	1.5	4.9	0	#NULL!	#NULL!	#NULL!	#NULL!	0	0	#NULL!	#NULL!	#NULL!	0	0	0	0	1	0	0	#NULL!	#NULL!	#NULL!	#NULL!	#NULL!	#NULL!	#NULL!	#NULL!	#NULL!
136	1	66	0	OA	0	2	#NULL!	#NULL!	#NULL!	0	5	4.9	4.4	6.27	1.26	31	0	#NULL!	#NULL!	#NULL!	#NULL!	0	0	#NULL!	#NULL!	#NULL!	0	1	0	0	0	1	0	#NULL!	#NULL!	#NULL!	#NULL!	#NULL!	#NULL!	#NULL!	#NULL!	#NULL!
137	1	48	0	OA	1	1	#NULL!	#NULL!	#NULL!	0	#NULL!	#NULL!	0.02	2.62	1.25	8	0	#NULL!	#NULL!	#NULL!	#NULL!	#NULL!	#NULL!	#NULL!	#NULL!	#NULL!	1	0	0	0	0	1	0	#NULL!	#NULL!	#NULL!	#NULL!	#NULL!	#NULL!	#NULL!	#NULL!	#NULL!
138	1	44	0	back or/and back pain	0	0	#NULL!	#NULL!	#NULL!	0	18	3	0.35	4.3	1	70	1	#NULL!	#NULL!	#NULL!	#NULL!	0	0	#NULL!	#NULL!	#NULL!	0	0	0	0	1	0	0	#NULL!	#NULL!	#NULL!	#NULL!	#NULL!	#NULL!	#NULL!	#NULL!	#NULL!
139	1	61	0	back or/and back pain	0	0	#NULL!	#NULL!	#NULL!	0	9	4	2.3	3.3	1.3	6.7	0	#NULL!	#NULL!	#NULL!	#NULL!	0	0	#NULL!	#NULL!	#NULL!	0	0	0	0	1	0	0	#NULL!	#NULL!	#NULL!	#NULL!	#NULL!	#NULL!	#NULL!	#NULL!	#NULL!
140	1	38	0	back or/and back pain	0	0	#NULL!	#NULL!	#NULL!	0	11	3	1.9	3.4	1.2	24	0	#NULL!	#NULL!	#NULL!	#NULL!	0	0	#NULL!	#NULL!	#NULL!	0	0	0	0	1	0	0	#NULL!	#NULL!	#NULL!	#NULL!	#NULL!	#NULL!	#NULL!	#NULL!	#NULL!
141	1	48	0	OA	0	0	#NULL!	#NULL!	#NULL!	0	1	1.2	2.33	3.2	1.15	2	0	#NULL!	#NULL!	#NULL!	#NULL!	0	0	#NULL!	#NULL!	#NULL!	0	0	0	0	1	0	0	#NULL!	#NULL!	#NULL!	#NULL!	#NULL!	#NULL!	#NULL!	#NULL!	#NULL!
142	1	66	0	OA	0	0	#NULL!	#NULL!	#NULL!	0	21	3	1.7	0.3	1	22	0	#NULL!	#NULL!	#NULL!	#NULL!	1	0	#NULL!	#NULL!	#NULL!	0	0	0	0	1	0	0	#NULL!	#NULL!	#NULL!	#NULL!	#NULL!	#NULL!	#NULL!	#NULL!	#NULL!
143	1	33	0	back or/and back pain	0	0	#NULL!	#NULL!	#NULL!	0	12	1	3.5	2.6	1.2	29	0	#NULL!	#NULL!	#NULL!	#NULL!	0	0	#NULL!	#NULL!	#NULL!	0	0	0	0	1	0	0	#NULL!	#NULL!	#NULL!	#NULL!	#NULL!	#NULL!	#NULL!	#NULL!	#NULL!
144	1	33	0	back or/and back pain	0	0	#NULL!	#NULL!	#NULL!	0	10	5.9	0.85	3.6	1.12	6	0	#NULL!	#NULL!	#NULL!	#NULL!	0	0	#NULL!	#NULL!	#NULL!	0	0	0	0	1	0	0	#NULL!	#NULL!	#NULL!	#NULL!	#NULL!	#NULL!	#NULL!	#NULL!	#NULL!
145	2	57	0	back or/and back pain	0	0	#NULL!	#NULL!	#NULL!	0	17	2	0.36	3.7	1.1	4	0	#NULL!	#NULL!	#NULL!	#NULL!	0	0	#NULL!	#NULL!	#NULL!	0	0	0	0	1	0	0	#NULL!	#NULL!	#NULL!	#NULL!	#NULL!	#NULL!	#NULL!	#NULL!	#NULL!
146	1	50	0	OA	0	0	#NULL!	#NULL!	#NULL!	0	6	1	0.94	3.24	0.84	3	0	#NULL!	#NULL!	#NULL!	#NULL!	0	0	#NULL!	#NULL!	#NULL!	0	0	0	0	1	0	0	#NULL!	#NULL!	#NULL!	#NULL!	#NULL!	#NULL!	#NULL!	#NULL!	#NULL!
147	1	42	0	prearthritis	0	0	#NULL!	#NULL!	#NULL!	0	10	2	3.1	3	0.9	3	0	#NULL!	#NULL!	#NULL!	#NULL!	0	0	#NULL!	#NULL!	#NULL!	0	0	0	0	1	0	0	#NULL!	#NULL!	#NULL!	#NULL!	#NULL!	#NULL!	#NULL!	#NULL!	#NULL!
148	1	66	0	OA	0	0	#NULL!	#NULL!	#NULL!	0	8	5	2	2.7	0.9	18	0	#NULL!	#NULL!	#NULL!	#NULL!	0	0	#NULL!	#NULL!	#NULL!	0	0	0	0	1	0	0	#NULL!	#NULL!	#NULL!	#NULL!	#NULL!	#NULL!	#NULL!	#NULL!	#NULL!
149	1	58	0	OA	1	1	#NULL!	#NULL!	#NULL!	0	13	5	0.19	3.1	1.6	6.2	0	#NULL!	#NULL!	#NULL!	#NULL!	0	0	#NULL!	#NULL!	#NULL!	1	0	0	0	0	1	0	#NULL!	#NULL!	#NULL!	#NULL!	#NULL!	#NULL!	#NULL!	#NULL!	#NULL!
150	1	63	0	OA	0	0	#NULL!	#NULL!	#NULL!	0	9	2	2.51	0.61	1.69	0.5	0	#NULL!	#NULL!	#NULL!	#NULL!	0	0	#NULL!	#NULL!	#NULL!	0	0	0	0	1	0	0	#NULL!	#NULL!	#NULL!	#NULL!	#NULL!	#NULL!	#NULL!	#NULL!	#NULL!
151	1	42	0	prearthritis	0	0	#NULL!	#NULL!	#NULL!	0	9	1	2.48	3.09	1.18	1	0	#NULL!	#NULL!	#NULL!	#NULL!	0	0	#NULL!	#NULL!	#NULL!	0	0	0	0	1	0	0	#NULL!	#NULL!	#NULL!	#NULL!	#NULL!	#NULL!	#NULL!	#NULL!	#NULL!
152	1	65	0	OA	0	0	#NULL!	#NULL!	#NULL!	0	7	5	2.9	3.6	1.32	23	0	#NULL!	#NULL!	#NULL!	#NULL!	0	0	#NULL!	#NULL!	#NULL!	0	0	0	0	1	0	0	#NULL!	#NULL!	#NULL!	#NULL!	#NULL!	#NULL!	#NULL!	#NULL!	#NULL!
153	1	48	0	prearthritis	0	0	#NULL!	#NULL!	#NULL!	0	14	2	2.6	4.27	0.92	5.5	0	#NULL!	#NULL!	#NULL!	#NULL!	0	0	#NULL!	#NULL!	#NULL!	0	0	0	0	1	0	0	#NULL!	#NULL!	#NULL!	#NULL!	#NULL!	#NULL!	#NULL!	#NULL!	#NULL!
154	1	68	0	prearthritis	0	4	#NULL!	#NULL!	#NULL!	0	23	1	0.1	3.4	1.3	16	0	#NULL!	#NULL!	#NULL!	#NULL!	1	0	#NULL!	#NULL!	#NULL!	0	0	1	0	0	0	1	#NULL!	#NULL!	#NULL!	#NULL!	#NULL!	#NULL!	#NULL!	#NULL!	#NULL!
155	1	66	0	OA	0	0	#NULL!	#NULL!	#NULL!	0	21	8	1.96	4.3	1.61	6.1	0	#NULL!	#NULL!	#NULL!	#NULL!	1	1	#NULL!	#NULL!	#NULL!	0	0	0	0	1	0	0	#NULL!	#NULL!	#NULL!	#NULL!	#NULL!	#NULL!	#NULL!	#NULL!	#NULL!
156	2	50	0	back or/and back pain	0	0	#NULL!	#NULL!	#NULL!	0	10	7	1.7	3.7	0.8	16	0	#NULL!	#NULL!	#NULL!	#NULL!	0	1	#NULL!	#NULL!	#NULL!	0	0	0	0	1	0	0	#NULL!	#NULL!	#NULL!	#NULL!	#NULL!	#NULL!	#NULL!	#NULL!	#NULL!
157	1	56	0	OA	0	0	#NULL!	#NULL!	#NULL!	0	50	9	1.71	4.43	0.99	10	0	#NULL!	#NULL!	#NULL!	#NULL!	1	1	#NULL!	#NULL!	#NULL!	0	0	0	0	1	0	0	#NULL!	#NULL!	#NULL!	#NULL!	#NULL!	#NULL!	#NULL!	#NULL!	#NULL!
158	1	62	0	Spinal canal stenosis	0	0	#NULL!	#NULL!	#NULL!	0	11	2	1.61	2.88	0.89	32	0	#NULL!	#NULL!	#NULL!	#NULL!	0	0	#NULL!	#NULL!	#NULL!	0	0	0	0	1	0	0	#NULL!	#NULL!	#NULL!	#NULL!	#NULL!	#NULL!	#NULL!	#NULL!	#NULL!
159	1	46	0	OA	0	0	#NULL!	#NULL!	#NULL!	0	3	3	2	2.5	1.1	5.2	0	#NULL!	#NULL!	#NULL!	#NULL!	0	0	#NULL!	#NULL!	#NULL!	0	0	0	0	1	0	0	#NULL!	#NULL!	#NULL!	#NULL!	#NULL!	#NULL!	#NULL!	#NULL!	#NULL!
160	1	44	0	chondromalacia	1	1	#NULL!	#NULL!	#NULL!	1	8	1	6.7	2.1	0.7	308	1	#NULL!	#NULL!	#NULL!	#NULL!	0	0	#NULL!	#NULL!	#NULL!	1	0	0	0	0	1	0	#NULL!	#NULL!	#NULL!	#NULL!	#NULL!	#NULL!	#NULL!	#NULL!	#NULL!
161	1	23	0	chondromalacia	0	0	#NULL!	#NULL!	#NULL!	0	16	1	3.4	2.93	0.73	3.1	0	#NULL!	#NULL!	#NULL!	#NULL!	0	0	#NULL!	#NULL!	#NULL!	0	0	0	0	1	0	0	#NULL!	#NULL!	#NULL!	#NULL!	#NULL!	#NULL!	#NULL!	#NULL!	#NULL!
162	2	70	0	OA	0	0	#NULL!	#NULL!	#NULL!	0	5	2	1.38	2.5	1.35	5	0	#NULL!	#NULL!	#NULL!	#NULL!	0	0	#NULL!	#NULL!	#NULL!	0	0	0	0	1	0	0	#NULL!	#NULL!	#NULL!	#NULL!	#NULL!	#NULL!	#NULL!	#NULL!	#NULL!
163	1	67	0	Spinal canal stenosis	0	0	#NULL!	#NULL!	#NULL!	0	18	5	2.3	3.45	1.07	14	0	#NULL!	#NULL!	#NULL!	#NULL!	0	0	#NULL!	#NULL!	#NULL!	0	0	0	0	1	0	0	#NULL!	#NULL!	#NULL!	#NULL!	#NULL!	#NULL!	#NULL!	#NULL!	#NULL!
164	2	51	0	prearthritis	0	0	#NULL!	#NULL!	#NULL!	0	50	4	1.4	2.9	1.19	0.01	0	#NULL!	#NULL!	#NULL!	#NULL!	1	0	#NULL!	#NULL!	#NULL!	0	0	0	0	1	0	0	#NULL!	#NULL!	#NULL!	#NULL!	#NULL!	#NULL!	#NULL!	#NULL!	#NULL!
165	1	65	0	back or/and back pain	1	1	#NULL!	#NULL!	#NULL!	1	3	1	0.9	1.3	4.95	150	1	#NULL!	#NULL!	#NULL!	#NULL!	0	0	#NULL!	#NULL!	#NULL!	1	0	0	0	0	1	0	#NULL!	#NULL!	#NULL!	#NULL!	#NULL!	#NULL!	#NULL!	#NULL!	#NULL!
166	2	46	0	chondromalacia	0	0	#NULL!	#NULL!	#NULL!	0	7	5	0.61	4.2	0.97	14	0	#NULL!	#NULL!	#NULL!	#NULL!	0	0	#NULL!	#NULL!	#NULL!	0	0	0	0	1	0	0	#NULL!	#NULL!	#NULL!	#NULL!	#NULL!	#NULL!	#NULL!	#NULL!	#NULL!
167	1	65	0	back or/and back pain	0	0	#NULL!	#NULL!	#NULL!	0	5	2	0.9	1.91	0.99	0.7	0	#NULL!	#NULL!	#NULL!	#NULL!	0	0	#NULL!	#NULL!	#NULL!	0	0	0	0	1	0	0	#NULL!	#NULL!	#NULL!	#NULL!	#NULL!	#NULL!	#NULL!	#NULL!	#NULL!
168	1	80	0	back or/and back pain	0	0	#NULL!	#NULL!	#NULL!	0	13	1	0.4	2.6	1	3	0	#NULL!	#NULL!	#NULL!	#NULL!	0	0	#NULL!	#NULL!	#NULL!	0	0	0	0	1	0	0	#NULL!	#NULL!	#NULL!	#NULL!	#NULL!	#NULL!	#NULL!	#NULL!	#NULL!
169	1	48	0	back or/and back pain	1	1	#NULL!	#NULL!	#NULL!	1	1	1	3.3	2.4	0.8	759	1	#NULL!	#NULL!	#NULL!	#NULL!	0	0	#NULL!	#NULL!	#NULL!	1	0	0	0	0	1	0	#NULL!	#NULL!	#NULL!	#NULL!	#NULL!	#NULL!	#NULL!	#NULL!	#NULL!
170	1	56	0	OA	0	0	#NULL!	#NULL!	#NULL!	0	24	2	3.76	2.68	1.77	10	0	#NULL!	#NULL!	#NULL!	#NULL!	1	0	#NULL!	#NULL!	#NULL!	0	0	0	0	1	0	0	#NULL!	#NULL!	#NULL!	#NULL!	#NULL!	#NULL!	#NULL!	#NULL!	#NULL!
171	1	45	0	back or/and back pain	0	0	#NULL!	#NULL!	#NULL!	0	9	3	3.1	2.1	0.8	8.8	0	#NULL!	#NULL!	#NULL!	#NULL!	0	0	#NULL!	#NULL!	#NULL!	0	0	0	0	1	0	0	#NULL!	#NULL!	#NULL!	#NULL!	#NULL!	#NULL!	#NULL!	#NULL!	#NULL!
172	1	57	0	back or/and back pain	0	2	#NULL!	#NULL!	#NULL!	0	17	3	5.4	0.8	2.7	2	0	#NULL!	#NULL!	#NULL!	#NULL!	0	0	#NULL!	#NULL!	#NULL!	0	1	0	0	0	1	0	#NULL!	#NULL!	#NULL!	#NULL!	#NULL!	#NULL!	#NULL!	#NULL!	#NULL!
173	1	33	0	back or/and back pain	0	0	#NULL!	#NULL!	#NULL!	0	13	5	2.91	1.23	0.74	1	0	#NULL!	#NULL!	#NULL!	#NULL!	0	0	#NULL!	#NULL!	#NULL!	0	0	0	0	1	0	0	#NULL!	#NULL!	#NULL!	#NULL!	#NULL!	#NULL!	#NULL!	#NULL!	#NULL!
174	1	56	0	OA	0	0	#NULL!	#NULL!	#NULL!	0	16	1	0.57	4.2	1	6	0	#NULL!	#NULL!	#NULL!	#NULL!	0	0	#NULL!	#NULL!	#NULL!	0	0	0	0	1	0	0	#NULL!	#NULL!	#NULL!	#NULL!	#NULL!	#NULL!	#NULL!	#NULL!	#NULL!
175	1	52	0	OA	0	0	#NULL!	#NULL!	#NULL!	0	17	4	1.72	3.7	1.23	17	0	#NULL!	#NULL!	#NULL!	#NULL!	0	0	#NULL!	#NULL!	#NULL!	0	0	0	0	1	0	0	#NULL!	#NULL!	#NULL!	#NULL!	#NULL!	#NULL!	#NULL!	#NULL!	#NULL!
176	1	60	0	OA	0	0	#NULL!	#NULL!	#NULL!	0	4	2	3.3	3.2	1.1	11	0	#NULL!	#NULL!	#NULL!	#NULL!	0	0	#NULL!	#NULL!	#NULL!	0	0	0	0	1	0	0	#NULL!	#NULL!	#NULL!	#NULL!	#NULL!	#NULL!	#NULL!	#NULL!	#NULL!
177	1	54	0	OA	0	0	#NULL!	#NULL!	#NULL!	0	11	2	3.2	3.09	1.68	2	0	#NULL!	#NULL!	#NULL!	#NULL!	0	0	#NULL!	#NULL!	#NULL!	0	0	0	0	1	0	0	#NULL!	#NULL!	#NULL!	#NULL!	#NULL!	#NULL!	#NULL!	#NULL!	#NULL!
178	1	39	0	back or/and back pain	0	0	#NULL!	#NULL!	#NULL!	0	7	5.8	1.57	4.1	0.75	6.3	0	#NULL!	#NULL!	#NULL!	#NULL!	0	0	#NULL!	#NULL!	#NULL!	0	0	0	0	1	0	0	#NULL!	#NULL!	#NULL!	#NULL!	#NULL!	#NULL!	#NULL!	#NULL!	#NULL!
179	1	62	0	OA	0	0	#NULL!	#NULL!	#NULL!	0	15	3	3.1	2.97	1.1	1.4	0	#NULL!	#NULL!	#NULL!	#NULL!	0	0	#NULL!	#NULL!	#NULL!	0	0	0	0	1	0	0	#NULL!	#NULL!	#NULL!	#NULL!	#NULL!	#NULL!	#NULL!	#NULL!	#NULL!
180	1	58	0	OA	0	0	#NULL!	#NULL!	#NULL!	0	11	4	3.5	3.7	0.7	6	0	#NULL!	#NULL!	#NULL!	#NULL!	0	0	#NULL!	#NULL!	#NULL!	0	0	0	0	1	0	0	#NULL!	#NULL!	#NULL!	#NULL!	#NULL!	#NULL!	#NULL!	#NULL!	#NULL!
181	1	35	0	prearthritis	0	0	#NULL!	#NULL!	#NULL!	0	15	4	2.2	2.5	1.6	37	0	#NULL!	#NULL!	#NULL!	#NULL!	0	0	#NULL!	#NULL!	#NULL!	0	0	0	0	1	0	0	#NULL!	#NULL!	#NULL!	#NULL!	#NULL!	#NULL!	#NULL!	#NULL!	#NULL!
182	1	49	0	OA	0	0	#NULL!	#NULL!	#NULL!	0	13	1	2.4	1.92	1.1	8	0	#NULL!	#NULL!	#NULL!	#NULL!	0	0	#NULL!	#NULL!	#NULL!	0	0	0	0	1	0	0	#NULL!	#NULL!	#NULL!	#NULL!	#NULL!	#NULL!	#NULL!	#NULL!	#NULL!
183	2	63	0	back or/and back pain	0	0	#NULL!	#NULL!	#NULL!	0	3	4	0.6	3.9	0.9	30	0	#NULL!	#NULL!	#NULL!	#NULL!	0	0	#NULL!	#NULL!	#NULL!	0	0	0	0	1	0	0	#NULL!	#NULL!	#NULL!	#NULL!	#NULL!	#NULL!	#NULL!	#NULL!	#NULL!
184	1	34	0	prearthritis	0	0	#NULL!	#NULL!	#NULL!	0	9	3	1.9	4.13	0.87	5.6	0	#NULL!	#NULL!	#NULL!	#NULL!	0	0	#NULL!	#NULL!	#NULL!	0	0	0	0	1	0	0	#NULL!	#NULL!	#NULL!	#NULL!	#NULL!	#NULL!	#NULL!	#NULL!	#NULL!
185	1	68	0	OA	0	0	#NULL!	#NULL!	#NULL!	0	6	7	2.1	3.9	1.1	15	0	#NULL!	#NULL!	#NULL!	#NULL!	0	1	#NULL!	#NULL!	#NULL!	0	0	0	0	1	0	0	#NULL!	#NULL!	#NULL!	#NULL!	#NULL!	#NULL!	#NULL!	#NULL!	#NULL!
186	2	45	0	OA	0	0	#NULL!	#NULL!	#NULL!	0	26	5	3.8	2.7	0.9	5.2	0	#NULL!	#NULL!	#NULL!	#NULL!	1	0	#NULL!	#NULL!	#NULL!	0	0	0	0	1	0	0	#NULL!	#NULL!	#NULL!	#NULL!	#NULL!	#NULL!	#NULL!	#NULL!	#NULL!
187	2	45	0	prearthritis	0	0	#NULL!	#NULL!	#NULL!	0	8	3.6	1.45	0.37	1.01	19.6	0	#NULL!	#NULL!	#NULL!	#NULL!	0	0	#NULL!	#NULL!	#NULL!	0	0	0	0	1	0	0	#NULL!	#NULL!	#NULL!	#NULL!	#NULL!	#NULL!	#NULL!	#NULL!	#NULL!
188	1	48	0	back or/and back pain	0	0	#NULL!	#NULL!	#NULL!	0	10	3	1.6	4.2	1	6.9	0	#NULL!	#NULL!	#NULL!	#NULL!	0	0	#NULL!	#NULL!	#NULL!	0	0	0	0	1	0	0	#NULL!	#NULL!	#NULL!	#NULL!	#NULL!	#NULL!	#NULL!	#NULL!	#NULL!
189	1	38	0	back or/and back pain	0	0	#NULL!	#NULL!	#NULL!	0	6	2.1	1.3	2.6	1.11	0.3	0	#NULL!	#NULL!	#NULL!	#NULL!	0	0	#NULL!	#NULL!	#NULL!	0	0	0	0	1	0	0	#NULL!	#NULL!	#NULL!	#NULL!	#NULL!	#NULL!	#NULL!	#NULL!	#NULL!
190	1	49	0	back or/and back pain	0	2	#NULL!	#NULL!	#NULL!	0	4	6	3.9	2.3	1	18	0	#NULL!	#NULL!	#NULL!	#NULL!	0	0	#NULL!	#NULL!	#NULL!	0	1	0	0	0	1	0	#NULL!	#NULL!	#NULL!	#NULL!	#NULL!	#NULL!	#NULL!	#NULL!	#NULL!
191	1	56	0	prearthritis	1	1	#NULL!	#NULL!	#NULL!	1	11	5	0.79	2.4	0.79	300	1	#NULL!	#NULL!	#NULL!	#NULL!	0	0	#NULL!	#NULL!	#NULL!	1	0	0	0	0	1	0	#NULL!	#NULL!	#NULL!	#NULL!	#NULL!	#NULL!	#NULL!	#NULL!	#NULL!
192	1	67	0	back or/and back pain	0	0	#NULL!	#NULL!	#NULL!	0	18	4.3	0.61	5.02	0.74	6.49	0	#NULL!	#NULL!	#NULL!	#NULL!	0	0	#NULL!	#NULL!	#NULL!	0	0	0	0	1	0	0	#NULL!	#NULL!	#NULL!	#NULL!	#NULL!	#NULL!	#NULL!	#NULL!	#NULL!
193	1	64	0	OA	0	0	#NULL!	#NULL!	#NULL!	0	7	3	3.5	1.61	1.5	753	1	#NULL!	#NULL!	#NULL!	#NULL!	0	0	#NULL!	#NULL!	#NULL!	0	0	0	0	1	0	0	#NULL!	#NULL!	#NULL!	#NULL!	#NULL!	#NULL!	#NULL!	#NULL!	#NULL!
194	1	54	0	OA	1	1	#NULL!	#NULL!	#NULL!	1	14	4	32	3.5	0.7	237	1	#NULL!	#NULL!	#NULL!	#NULL!	0	0	#NULL!	#NULL!	#NULL!	1	0	0	0	0	1	0	#NULL!	#NULL!	#NULL!	#NULL!	#NULL!	#NULL!	#NULL!	#NULL!	#NULL!
195	1	64	0	OA	1	1	#NULL!	#NULL!	#NULL!	1	9	4	11.4	2.8	0.73	303	1	#NULL!	#NULL!	#NULL!	#NULL!	0	0	#NULL!	#NULL!	#NULL!	1	0	0	0	0	1	0	#NULL!	#NULL!	#NULL!	#NULL!	#NULL!	#NULL!	#NULL!	#NULL!	#NULL!
196	1	41	0	back or/and back pain	0	0	#NULL!	#NULL!	#NULL!	0	20	2	2.3	2.6	1.1	200	1	#NULL!	#NULL!	#NULL!	#NULL!	0	0	#NULL!	#NULL!	#NULL!	0	0	0	0	1	0	0	#NULL!	#NULL!	#NULL!	#NULL!	#NULL!	#NULL!	#NULL!	#NULL!	#NULL!
197	1	52	0	OA	0	2	#NULL!	#NULL!	#NULL!	0	6	1.5	3.9	3.6	1.1	1	0	#NULL!	#NULL!	#NULL!	#NULL!	0	0	#NULL!	#NULL!	#NULL!	0	1	0	0	0	1	0	#NULL!	#NULL!	#NULL!	#NULL!	#NULL!	#NULL!	#NULL!	#NULL!	#NULL!
198	1	48	0	back or/and back pain	0	0	#NULL!	#NULL!	#NULL!	0	8	3	1.92	3.35	1.02	1.2	0	#NULL!	#NULL!	#NULL!	#NULL!	0	0	#NULL!	#NULL!	#NULL!	0	0	0	0	1	0	0	#NULL!	#NULL!	#NULL!	#NULL!	#NULL!	#NULL!	#NULL!	#NULL!	#NULL!
199	1	35	0	back or/and back pain	0	0	#NULL!	#NULL!	#NULL!	0	8	1	3.4	2.8	0.89	8	0	#NULL!	#NULL!	#NULL!	#NULL!	0	0	#NULL!	#NULL!	#NULL!	0	0	0	0	1	0	0	#NULL!	#NULL!	#NULL!	#NULL!	#NULL!	#NULL!	#NULL!	#NULL!	#NULL!
200	1	32	0	prearthritis	0	0	#NULL!	#NULL!	#NULL!	0	7	0.5	1.75	3.5	1.2	13	0	#NULL!	#NULL!	#NULL!	#NULL!	0	0	#NULL!	#NULL!	#NULL!	0	0	0	0	1	0	0	#NULL!	#NULL!	#NULL!	#NULL!	#NULL!	#NULL!	#NULL!	#NULL!	#NULL!
201	1	60	0	OA	0	0	#NULL!	#NULL!	#NULL!	0	7	0.5	3.5	3.5	1.2	13	0	#NULL!	#NULL!	#NULL!	#NULL!	0	0	#NULL!	#NULL!	#NULL!	0	0	0	0	1	0	0	#NULL!	#NULL!	#NULL!	#NULL!	#NULL!	#NULL!	#NULL!	#NULL!	#NULL!
202	1	40	0	back or/and back pain	0	0	#NULL!	#NULL!	#NULL!	0	3	3	1	3	1.1	14	0	#NULL!	#NULL!	#NULL!	#NULL!	0	0	#NULL!	#NULL!	#NULL!	0	0	0	0	1	0	0	#NULL!	#NULL!	#NULL!	#NULL!	#NULL!	#NULL!	#NULL!	#NULL!	#NULL!
203	1	32	0	chondromalacia	0	0	#NULL!	#NULL!	#NULL!	0	13	6	3.1	3	0.9	143	1	#NULL!	#NULL!	#NULL!	#NULL!	0	0	#NULL!	#NULL!	#NULL!	0	0	0	0	1	0	0	#NULL!	#NULL!	#NULL!	#NULL!	#NULL!	#NULL!	#NULL!	#NULL!	#NULL!
204	1	47	0	prearthritis	0	0	#NULL!	#NULL!	#NULL!	0	13	6	0.82	3	0.9	143	1	#NULL!	#NULL!	#NULL!	#NULL!	0	0	#NULL!	#NULL!	#NULL!	0	0	0	0	1	0	0	#NULL!	#NULL!	#NULL!	#NULL!	#NULL!	#NULL!	#NULL!	#NULL!	#NULL!
205	1	44	0	chondromalacia	0	0	#NULL!	#NULL!	#NULL!	0	7	1	1.36	3.3	1.43	2	0	#NULL!	#NULL!	#NULL!	#NULL!	0	0	#NULL!	#NULL!	#NULL!	0	0	0	0	1	0	0	#NULL!	#NULL!	#NULL!	#NULL!	#NULL!	#NULL!	#NULL!	#NULL!	#NULL!
206	1	56	0	OA	0	0	#NULL!	#NULL!	#NULL!	0	7	4.6	0.71	4.13	0.73	6.1	0	#NULL!	#NULL!	#NULL!	#NULL!	0	0	#NULL!	#NULL!	#NULL!	0	0	0	0	1	0	0	#NULL!	#NULL!	#NULL!	#NULL!	#NULL!	#NULL!	#NULL!	#NULL!	#NULL!
207	1	60	0		0	0	#NULL!	#NULL!	#NULL!	0	6	5	1.09	3.1	0.9	11	0	#NULL!	#NULL!	#NULL!	#NULL!	0	0	#NULL!	#NULL!	#NULL!	0	0	0	0	1	0	0	#NULL!	#NULL!	#NULL!	#NULL!	#NULL!	#NULL!	#NULL!	#NULL!	#NULL!
208	1	36	0	back or/and back pain	0	0	#NULL!	#NULL!	#NULL!	0	2	0.8	1.16	3.06	1	0.52	0	#NULL!	#NULL!	#NULL!	#NULL!	0	0	#NULL!	#NULL!	#NULL!	0	0	0	0	1	0	0	#NULL!	#NULL!	#NULL!	#NULL!	#NULL!	#NULL!	#NULL!	#NULL!	#NULL!
209	1	53	0	prearthritis	0	0	#NULL!	#NULL!	#NULL!	0	5	1	1.5	3.9	1.7	6.3	0	#NULL!	#NULL!	#NULL!	#NULL!	0	0	#NULL!	#NULL!	#NULL!	0	0	0	0	1	0	0	#NULL!	#NULL!	#NULL!	#NULL!	#NULL!	#NULL!	#NULL!	#NULL!	#NULL!
210	1	63	0	OA	0	0	#NULL!	#NULL!	#NULL!	0	8	1	1.4	2.6	0.9	1	0	#NULL!	#NULL!	#NULL!	#NULL!	0	0	#NULL!	#NULL!	#NULL!	0	0	0	0	1	0	0	#NULL!	#NULL!	#NULL!	#NULL!	#NULL!	#NULL!	#NULL!	#NULL!	#NULL!
211	1	41	0	back or/and back pain	0	0	#NULL!	#NULL!	#NULL!	0	3	4.9	1	4.24	0.94	6	0	#NULL!	#NULL!	#NULL!	#NULL!	0	0	#NULL!	#NULL!	#NULL!	0	0	0	0	1	0	0	#NULL!	#NULL!	#NULL!	#NULL!	#NULL!	#NULL!	#NULL!	#NULL!	#NULL!
212	1	39	0	prearthritis	1	1	#NULL!	#NULL!	#NULL!	1	3	4	6.9	2.22	1.05	247	1	#NULL!	#NULL!	#NULL!	#NULL!	0	0	#NULL!	#NULL!	#NULL!	1	0	0	0	0	1	0	#NULL!	#NULL!	#NULL!	#NULL!	#NULL!	#NULL!	#NULL!	#NULL!	#NULL!
213	1	56	0	OA	0	0	#NULL!	#NULL!	#NULL!	0	13	5	1	4.3	1.43	10	0	#NULL!	#NULL!	#NULL!	#NULL!	0	0	#NULL!	#NULL!	#NULL!	0	0	0	0	1	0	0	#NULL!	#NULL!	#NULL!	#NULL!	#NULL!	#NULL!	#NULL!	#NULL!	#NULL!
214	1	49	0	OA	1	1	#NULL!	#NULL!	#NULL!	1	5	4.4	3.7	6.3	0.86	157	1	#NULL!	#NULL!	#NULL!	#NULL!	0	0	#NULL!	#NULL!	#NULL!	1	0	0	0	0	1	0	#NULL!	#NULL!	#NULL!	#NULL!	#NULL!	#NULL!	#NULL!	#NULL!	#NULL!
215	1	51	0	OA	1	1	#NULL!	#NULL!	#NULL!	0	16	9	4	3	1.16	5.6	0	#NULL!	#NULL!	#NULL!	#NULL!	0	1	#NULL!	#NULL!	#NULL!	1	0	0	0	0	1	0	#NULL!	#NULL!	#NULL!	#NULL!	#NULL!	#NULL!	#NULL!	#NULL!	#NULL!
216	1	45	0	OA	0	2	#NULL!	#NULL!	#NULL!	0	3	3	5.7	3.5	1.7	5.4	0	#NULL!	#NULL!	#NULL!	#NULL!	0	0	#NULL!	#NULL!	#NULL!	0	1	0	0	0	1	0	#NULL!	#NULL!	#NULL!	#NULL!	#NULL!	#NULL!	#NULL!	#NULL!	#NULL!
217	1	45	0	OA	0	0	#NULL!	#NULL!	#NULL!	0	20	4	1.82	1.72	1.65	1.6	0	#NULL!	#NULL!	#NULL!	#NULL!	0	0	#NULL!	#NULL!	#NULL!	0	0	0	0	1	0	0	#NULL!	#NULL!	#NULL!	#NULL!	#NULL!	#NULL!	#NULL!	#NULL!	#NULL!
218	1	39	0	chondromalacia	0	0	#NULL!	#NULL!	#NULL!	0	4	5	2.6	3	0.9	196	1	#NULL!	#NULL!	#NULL!	#NULL!	0	0	#NULL!	#NULL!	#NULL!	0	0	0	0	1	0	0	#NULL!	#NULL!	#NULL!	#NULL!	#NULL!	#NULL!	#NULL!	#NULL!	#NULL!
219	1	55	0	prearthritis	0	0	#NULL!	#NULL!	#NULL!	0	12	7	0.98	2.07	1.18	0.01	0	#NULL!	#NULL!	#NULL!	#NULL!	0	1	#NULL!	#NULL!	#NULL!	0	0	0	0	1	0	0	#NULL!	#NULL!	#NULL!	#NULL!	#NULL!	#NULL!	#NULL!	#NULL!	#NULL!
220	1	50	0	prearthritis	0	#NULL!	#NULL!	#NULL!	#NULL!	0	17	1	#NULL!	2.83	1.3	11	0	#NULL!	#NULL!	#NULL!	#NULL!	0	0	#NULL!	#NULL!	#NULL!	#NULL!	#NULL!	#NULL!	#NULL!	#NULL!	0	0	#NULL!	#NULL!	#NULL!	#NULL!	#NULL!	#NULL!	#NULL!	#NULL!	#NULL!
221	1	48	0	prearthritis	0	2	#NULL!	#NULL!	#NULL!	1	10	3	4.7	2.6	1.1	247	1	#NULL!	#NULL!	#NULL!	#NULL!	0	0	#NULL!	#NULL!	#NULL!	0	1	0	0	0	1	0	#NULL!	#NULL!	#NULL!	#NULL!	#NULL!	#NULL!	#NULL!	#NULL!	#NULL!
222	1	50	0	back or/and back pain	0	0	#NULL!	#NULL!	#NULL!	0	21	1	2.3	3.3	1	2	0	#NULL!	#NULL!	#NULL!	#NULL!	1	0	#NULL!	#NULL!	#NULL!	0	0	0	0	1	0	0	#NULL!	#NULL!	#NULL!	#NULL!	#NULL!	#NULL!	#NULL!	#NULL!	#NULL!
223	1	36	0	chondromalacia	0	0	#NULL!	#NULL!	#NULL!	0	5	2	1.59	3.98	1.19	6	0	#NULL!	#NULL!	#NULL!	#NULL!	0	0	#NULL!	#NULL!	#NULL!	0	0	0	0	1	0	0	#NULL!	#NULL!	#NULL!	#NULL!	#NULL!	#NULL!	#NULL!	#NULL!	#NULL!
224	1	50	0	back or/and back pain	0	0	#NULL!	#NULL!	#NULL!	0	21	1.5	1.4	2.6	1.4	5.8	0	#NULL!	#NULL!	#NULL!	#NULL!	1	0	#NULL!	#NULL!	#NULL!	0	0	0	0	1	0	0	#NULL!	#NULL!	#NULL!	#NULL!	#NULL!	#NULL!	#NULL!	#NULL!	#NULL!
225	2	65	0	prearthritis	0	#NULL!	#NULL!	#NULL!	#NULL!	0	7	2	#NULL!	4.3	1.17	10	0	#NULL!	#NULL!	#NULL!	#NULL!	0	0	#NULL!	#NULL!	#NULL!	#NULL!	#NULL!	#NULL!	#NULL!	#NULL!	0	0	#NULL!	#NULL!	#NULL!	#NULL!	#NULL!	#NULL!	#NULL!	#NULL!	#NULL!
226	2	76	0	OA	1	1	#NULL!	#NULL!	#NULL!	0	3	1	1.34	0.31	1.46	6.25	0	#NULL!	#NULL!	#NULL!	#NULL!	0	0	#NULL!	#NULL!	#NULL!	1	0	0	0	0	1	0	#NULL!	#NULL!	#NULL!	#NULL!	#NULL!	#NULL!	#NULL!	#NULL!	#NULL!
227	1	30	0	prearthritis	0	0	#NULL!	#NULL!	#NULL!	0	10	2	3.2	0.27	1.23	48	0	#NULL!	#NULL!	#NULL!	#NULL!	0	0	#NULL!	#NULL!	#NULL!	0	0	0	0	1	0	0	#NULL!	#NULL!	#NULL!	#NULL!	#NULL!	#NULL!	#NULL!	#NULL!	#NULL!
228	1	52	0	OA	1	1	#NULL!	#NULL!	#NULL!	1	10	4	3.1	2.9	1.13	187	1	#NULL!	#NULL!	#NULL!	#NULL!	0	0	#NULL!	#NULL!	#NULL!	1	0	0	0	0	1	0	#NULL!	#NULL!	#NULL!	#NULL!	#NULL!	#NULL!	#NULL!	#NULL!	#NULL!
229	1	47	0	OA	0	0	#NULL!	#NULL!	#NULL!	0	3	3	1.75	3	1.23	1	0	#NULL!	#NULL!	#NULL!	#NULL!	0	0	#NULL!	#NULL!	#NULL!	0	0	0	0	1	0	0	#NULL!	#NULL!	#NULL!	#NULL!	#NULL!	#NULL!	#NULL!	#NULL!	#NULL!
230	1	58	0	OA	0	0	#NULL!	#NULL!	#NULL!	0	10	4.6	0.48	3.1	1.1	6	0	#NULL!	#NULL!	#NULL!	#NULL!	0	0	#NULL!	#NULL!	#NULL!	0	0	0	0	1	0	0	#NULL!	#NULL!	#NULL!	#NULL!	#NULL!	#NULL!	#NULL!	#NULL!	#NULL!
231	1	50	0	back or/and back pain	0	0	#NULL!	#NULL!	#NULL!	0	7	5.1	0.92	3.8	1.28	6	0	#NULL!	#NULL!	#NULL!	#NULL!	0	0	#NULL!	#NULL!	#NULL!	0	0	0	0	1	0	0	#NULL!	#NULL!	#NULL!	#NULL!	#NULL!	#NULL!	#NULL!	#NULL!	#NULL!
232	1	62	0	OA	0	0	#NULL!	#NULL!	#NULL!	0	4	3	2.1	2.7	1.2	14.4	0	#NULL!	#NULL!	#NULL!	#NULL!	0	0	#NULL!	#NULL!	#NULL!	0	0	0	0	1	0	0	#NULL!	#NULL!	#NULL!	#NULL!	#NULL!	#NULL!	#NULL!	#NULL!	#NULL!
233	1	53	0	prearthritis	0	0	#NULL!	#NULL!	#NULL!	0	11	1.2	3.04	2.7	1.04	6.1	0	#NULL!	#NULL!	#NULL!	#NULL!	0	0	#NULL!	#NULL!	#NULL!	0	0	0	0	1	0	0	#NULL!	#NULL!	#NULL!	#NULL!	#NULL!	#NULL!	#NULL!	#NULL!	#NULL!
234	1	55	0	OA	1	1	#NULL!	#NULL!	#NULL!	0	13	2.4	3.73	0.33	1.25	23	0	#NULL!	#NULL!	#NULL!	#NULL!	0	0	#NULL!	#NULL!	#NULL!	1	0	0	0	0	1	0	#NULL!	#NULL!	#NULL!	#NULL!	#NULL!	#NULL!	#NULL!	#NULL!	#NULL!
235	1	53	0	prearthritis	0	0	#NULL!	#NULL!	#NULL!	0	26	2	3	1.57	0.7	0.8	0	#NULL!	#NULL!	#NULL!	#NULL!	1	0	#NULL!	#NULL!	#NULL!	0	0	0	0	1	0	0	#NULL!	#NULL!	#NULL!	#NULL!	#NULL!	#NULL!	#NULL!	#NULL!	#NULL!
236	1	59	0	OA	0	0	#NULL!	#NULL!	#NULL!	0	14	3.6	2.1	1.9	1.2	16	0	#NULL!	#NULL!	#NULL!	#NULL!	0	0	#NULL!	#NULL!	#NULL!	0	0	0	0	1	0	0	#NULL!	#NULL!	#NULL!	#NULL!	#NULL!	#NULL!	#NULL!	#NULL!	#NULL!
237	1	56	0	OA	0	0	#NULL!	#NULL!	#NULL!	0	10	3	3.64	4.66	1.2	6.1	0	#NULL!	#NULL!	#NULL!	#NULL!	0	0	#NULL!	#NULL!	#NULL!	0	0	0	0	1	0	0	#NULL!	#NULL!	#NULL!	#NULL!	#NULL!	#NULL!	#NULL!	#NULL!	#NULL!
238	1	70	0	OA	0	0	#NULL!	#NULL!	#NULL!	0	11	1	1	2.7	1.1	17	0	#NULL!	#NULL!	#NULL!	#NULL!	0	0	#NULL!	#NULL!	#NULL!	0	0	0	0	1	0	0	#NULL!	#NULL!	#NULL!	#NULL!	#NULL!	#NULL!	#NULL!	#NULL!	#NULL!
239	1	67	0	OA	0	0	#NULL!	#NULL!	#NULL!	0	11	2	2.9	3.38	1.5	11.6	0	#NULL!	#NULL!	#NULL!	#NULL!	0	0	#NULL!	#NULL!	#NULL!	0	0	0	0	1	0	0	#NULL!	#NULL!	#NULL!	#NULL!	#NULL!	#NULL!	#NULL!	#NULL!	#NULL!
240	1	54	0	prearthritis	0	0	#NULL!	#NULL!	#NULL!	0	19	3	1.2	3.9	1.1	21	0	#NULL!	#NULL!	#NULL!	#NULL!	0	0	#NULL!	#NULL!	#NULL!	0	0	0	0	1	0	0	#NULL!	#NULL!	#NULL!	#NULL!	#NULL!	#NULL!	#NULL!	#NULL!	#NULL!
241	1	42	0	chondromalacia	1	1	#NULL!	#NULL!	#NULL!	1	10	5.6	1.74	4.2	1.2	109	1	#NULL!	#NULL!	#NULL!	#NULL!	0	0	#NULL!	#NULL!	#NULL!	1	0	0	0	0	1	0	#NULL!	#NULL!	#NULL!	#NULL!	#NULL!	#NULL!	#NULL!	#NULL!	#NULL!
242	1	27	0	back or/and back pain	0	0	#NULL!	#NULL!	#NULL!	0	2	4.9	1.4	3.6	1.3	6.2	0	#NULL!	#NULL!	#NULL!	#NULL!	0	0	#NULL!	#NULL!	#NULL!	0	0	0	0	1	0	0	#NULL!	#NULL!	#NULL!	#NULL!	#NULL!	#NULL!	#NULL!	#NULL!	#NULL!
243	1	47	0	OA	1	1	#NULL!	#NULL!	#NULL!	1	5	2	4.5	3.9	0.8	300	1	#NULL!	#NULL!	#NULL!	#NULL!	0	0	#NULL!	#NULL!	#NULL!	1	0	0	0	0	1	0	#NULL!	#NULL!	#NULL!	#NULL!	#NULL!	#NULL!	#NULL!	#NULL!	#NULL!
244	1	66	0	back or/and back pain	0	0	#NULL!	#NULL!	#NULL!	0	14	1.5	0.89	2.5	0.93	2	0	#NULL!	#NULL!	#NULL!	#NULL!	0	0	#NULL!	#NULL!	#NULL!	0	0	0	0	1	0	0	#NULL!	#NULL!	#NULL!	#NULL!	#NULL!	#NULL!	#NULL!	#NULL!	#NULL!
245	1	65	0	back or/and back pain	0	0	#NULL!	#NULL!	#NULL!	0	14	3	1.2	4.1	1.5	6.9	0	#NULL!	#NULL!	#NULL!	#NULL!	0	0	#NULL!	#NULL!	#NULL!	0	0	0	0	1	0	0	#NULL!	#NULL!	#NULL!	#NULL!	#NULL!	#NULL!	#NULL!	#NULL!	#NULL!
246	2	75	0	prearthritis	0	0	#NULL!	#NULL!	#NULL!	0	3	1	0.8	2	1.1	5	0	#NULL!	#NULL!	#NULL!	#NULL!	0	0	#NULL!	#NULL!	#NULL!	0	0	0	0	1	0	0	#NULL!	#NULL!	#NULL!	#NULL!	#NULL!	#NULL!	#NULL!	#NULL!	#NULL!
247	1	63	0	OA	0	0	#NULL!	#NULL!	#NULL!	0	11	2	0.4	2.5	1.2	5	0	#NULL!	#NULL!	#NULL!	#NULL!	0	0	#NULL!	#NULL!	#NULL!	0	0	0	0	1	0	0	#NULL!	#NULL!	#NULL!	#NULL!	#NULL!	#NULL!	#NULL!	#NULL!	#NULL!
248	2	80	0	prearthritis	0	2	#NULL!	#NULL!	#NULL!	0	5	1	3.9	2.9	0.8	18	0	#NULL!	#NULL!	#NULL!	#NULL!	0	0	#NULL!	#NULL!	#NULL!	0	1	0	0	0	1	0	#NULL!	#NULL!	#NULL!	#NULL!	#NULL!	#NULL!	#NULL!	#NULL!	#NULL!
1	1	68	1		1	1	0	0	0	1	12	3	0.97	4.99	1.1	567	1	40	3	300	1000	0	0	1	1	1	1	0	0	0	0	1	0	1.73943	0	5	0	0	0	0	0	7.5
2	1	30	1		0	0	1	1	50	0	30	48	1.3	2.6	1.16	50	0	10	0	0.7	10	1	1	0	0	0	0	0	0	0	1	0	0	3.92084	2	7.5	1	20	0	40	0	20
3	1	58	1		1	1	15	11	100	1	80	12	13	3.3	1.1	643	1	5	2	279	33	1	1	1	1	1	1	0	0	0	0	1	0	7.56494	3	10	2	20	200	0	0	20
4	2	55	1		0	0	0	0	20	0	13	3	1.23	2.33	0.99	49	0	3	0	300	15	0	0	1	0	0	0	0	0	0	1	0	0	2.07546	0	5	0	0	0	0	0	7.5
5	1	58	1		0	0	13	11	80	0	62	3	0.63	2.27	1.19	10	0	4	0	3	10	1	0	0	0	0	0	0	0	0	1	0	0	6.95676	3	7.5	0	0	400	0	0	15
6	2	49	1		0	0	1	1	50	0	31	12	2.3	1.5	2.2	31	0	6	1	#NULL!	#NULL!	1	1	#NULL!	#NULL!	1	0	0	0	0	1	0	0	3.94	2	7.5	4	0	0	0	0	15
7	1	57	1		1	1	10	5	100	0	73	12	4.1	4.65	1.43	8	0	12	3	203	171	1	1	1	1	1	1	0	0	0	0	1	0	6.8003	3	10	2	20	0	40	0	20
8	2	47	1		0	0	0	0	0	0	73	3	1.8	3.8	1.3	6.5	0	5	1	24	44	1	0	1	1	1	0	0	0	0	1	0	0	3.00332	1	0	0	0	0	0	0	7.5
9	1	65	1		0	2	12	10	90	1	71	3	5.9	2.5	1.1	350	1	1	2	16	280	1	0	1	1	1	0	1	0	0	0	1	0	7.06921	3	10	2	20	200	0	0	20
10	1	45	1		0	0	20	12	80	0	26	12	1.21	2.53	1.43	0.9	0	13	1	125	80	1	1	1	1	1	0	0	0	0	1	0	0	6.87501	3	7.5	1	20	0	0	0	15
11	2	58	1		0	0	0	0	20	0	13	3	1.23	2.33	0.99	49	0	3	0	300	15	0	0	1	0	0	0	0	0	0	1	0	0	2.08	0	10	0	0	200	0	0	7.5
12	2	76	1		0	0	5	3	10	0	61	18	0.61	1.57	6.71	4.1	0	4	3	4.6	32	1	1	0	1	1	0	0	0	0	1	0	0	4.75	2	0	0	20	0	0	0	7.5
13	2	60	1		0	2	3	2	60	1	6	6	10.8	5.27	11.17	323	1	20	0	300	1000	0	0	1	1	0	0	1	0	0	0	1	0	3.46016	2	7.5	0	0	0	0	0	10
14	1	38	1		0	0	0	0	0	0	22	3	1	2.62	1.58	14.8	0	3	2	300	1000	1	0	1	1	1	0	0	0	0	1	0	0	2.16373	0	3.75	0	0	200	0	0	0
15	2	62	1		0	0	18	13	100	0	74	18	0.9	2.5	1.09	0.5	0	2	2	415	561	1	1	1	1	1	0	0	0	0	1	0	0	7.79828	3	10	0	0	200	0	0	10
16	2	34	1		1	1	24	20	100	1	3	12	12.5	2.29	0.97	74	1	2.5	2	99	1000	0	1	1	1	1	1	0	0	0	0	1	0	6.16466	3	10	0	0	200	0	0	15
17	1	55	1		1	1	3	3	100	0	8	3	8.4	2.4	0.78	2.5	0	2	0	3.1	10	0	0	0	0	0	1	0	0	0	0	1	0	4.31053	2	15	0	0	400	0	0	15
18	1	47	1		1	1	2	2	80	0	43	3	0.4	2.4	1.7	10	0	7	2	85	136	1	0	1	1	1	1	0	0	0	0	1	0	4.94078	2	7.5	0	0	0	0	0	7.5
19	1	31	1		1	1	7	4	100	1	41	6	5.15	2.6	1.17	200	1	1	0	143	980	1	0	1	1	0	1	0	0	0	0	1	0	6.04112	3	15	2	0	400	0	0	0
20	2	62	1		0	3	5	5	70	0	21	24	0.3	5.3	1	12.8	0	32	0	3	11	1	1	0	0	0	0	0	0	1	0	0	1	4.98946	2	7.5	0	20	0	0	0	20
21	1	43	1		0	0	1	0	0	0	11	3	2.6	4	1.7	2.1	0	14	1	30	18	0	0	1	0	1	0	0	0	0	1	0	0	2.23853	0	7.5	0	0	0	0	0	7.5
22	2	53	1		0	2	0	7	80	0	7	6	5.88	4.39	0.88	31	0	2	2	9	97	0	0	1	1	1	0	1	0	0	0	1	0	3.22295	2	15	2	20	0	0	0	25
23	2	52	1		0	2	12	12	100	1	40	24	5.5	3.8	1.01	830	1	15	2	300	1000	1	1	1	1	1	0	1	0	0	0	1	0	6.89206	3	10	2	20	0	0	0	20
24	1	42	1		0	0	14	10	70	0	80	12	1.02	2.48	1.49	430	1	3	0	3	17.8	1	1	0	0	0	0	0	0	0	1	0	0	7.02818	3	15	0	0	400	0	0	15
25	1	80	1		0	2	17	7	80	1	14	3	6.3	9.4	1.5	226	1	5	2	85	264	0	0	1	1	1	0	1	0	0	0	1	0	6.01709	3	7.5	0	0	200	0	0	7.5
26	1	61	1		0	0	0	0	20	0	14	3	0.9	3.6	1.1	#NULL!	#NULL!	6	0	93	12	0	0	1	0	0	0	0	0	0	1	0	0	2.12734	0	7.5	0	0	200	0	0	7.5
27	1	53	1		0	0	14	10	100	0	31	16	1.74	5.4	1.06	#NULL!	#NULL!	1	0	15.8	18	1	1	1	0	0	0	0	0	0	1	0	0	6.78456	3	10	0	0	200	0	0	15
28	2	47	1		0	0	4	3	100	0	73	12	2.3	3.2	1.4	473	1	15	2	70	1000	1	1	1	1	1	0	0	0	0	1	0	0	6.0083	3	10	2	20	0	20	0	20
29	1	67	1		1	1	12	4	80	1	27	3	7.4	7.9	2.7	750	1	15	2	193	70	1	0	1	1	1	1	0	0	0	0	1	0	5.92698	3	10	0	0	400	0	0	15
30	2	67	1		0	2	12	10	75	0	21	3	6.48	2.92	14	45	0	15	1	90	1000	1	0	1	1	1	0	1	0	0	0	1	0	6.0065	3	7.5	0	0	200	0	0	15
31	1	41	1		0	2	23	19	100	1	25	3	8.93	2.33	1	202	1	1	2	372	1000	1	0	1	1	1	0	1	0	0	0	1	0	7.55937	3	15	0	0	400	0	0	15
32	1	45	1		1	1	4	4	60	0	21	3	8.5	2.56	0.92	6.8	0	3	1	58	26	1	0	1	1	1	1	0	0	0	0	1	0	4.65117	2	7.5	0	0	400	0	0	15
33	2	38	1		1	3	0	0	0	1	3	3	0.71	2.96	1.76	60	1	3	2	152	19	0	0	1	0	1	0	0	0	1	0	0	1	0.769029	0	0	0	0	0	0	0	0
34	2	53	1		0	0	0	0	0	0	3	1.5	2.07	6.71	1.14	5.7	0	1	0	0.3	33	0	0	0	1	0	0	0	0	0	1	0	0	0.769029	0	7.5	0	0	400	0	0	7.5
35	1	36	1		0	0	1	1	100	0	29	6	2	3.9	0.9	80	1	1	3	29	27.2	1	0	1	1	1	0	0	0	0	1	0	0	4.59711	2	7.5	0	0	200	0	0	0
36	1	45	1		0	0	13	13	100	0	53	60	2.31	0.44	24	163	1	10	4	123	27.2	1	1	1	1	1	0	0	0	0	1	0	0	7.20787	3	7.5	0	0	200	0	0	0
37	1	60	1		1	0	0	0	0	0	16	4	0.97	2.8	0.97	#NULL!	#NULL!	1.5	0	0.4	1	0	0	0	0	0	0	0	0	0	1	0	0	1.94081	0	5	0	0	200	0	0	15
38	1	53	1		0	0	20	7	100	0	16	4	1.59	5	0.97	17	0	1	0	4.4	27	0	0	0	1	0	0	0	0	0	1	0	0	6.58602	3	7.5	0	0	400	0	0	7.5
39	1	52	1		1	1	0	0	10	1	17	5.1	2.28	0.82	1.34	102	1	17	2	300	1000	0	0	1	1	1	1	0	0	0	0	1	0	2.12325	0	5	0	0	0	0	25	7.5
40	1	39	1		0	0	10	2	100	0	39	3	1	6.9	0.9	27	0	13	2	300	1000	1	0	1	1	1	0	0	0	0	1	0	0	6.13135	3	7.5	0	20	0	0	0	15
41	1	39	1		1	1	0	0	0	0	5	3	1.5	2.5	1.2	30	0	12	0	0.5	8	0	0	0	0	0	1	0	0	0	0	1	0	1.12661	0	2.5	1	0	200	0	0	0
42	2	53	1		0	0	2	2	70	0	43	30	0.89	7.34	1.54	18	0	10	0	45	28	1	1	1	1	0	0	0	0	0	1	0	0	4.80078	2	15	2	20	0	0	0	15
43	2	60	1		0	0	18	18	100	0	72	6	2.2	8.7	1.3	170	1	5	2	26	1000	1	0	1	1	1	0	0	0	0	1	0	0	7.95748	3	10	0	20	200	0	0	15
44	1	43	1		0	0	22	18	100	0	36	3	2.2	2.2	1.2	20	0	20	0	325	434	1	0	1	1	0	0	0	0	0	1	0	0	7.72304	3	5	0	0	200	0	0	7.5
45	1	41	1		0	0	0	0	20	0	8	3	0.9	4.2	1.1	7.7	0	6	0	0.3	16	0	0	0	0	0	0	0	0	0	1	0	0	1.73561	0	3.75	0	0	0	0	0	7.5
46	2	30	1		0	0	0	0	0	0	3	5.1	1.15	4.87	1.74	0.1	0	5	0	6.2	4	0	0	1	0	0	0	0	0	0	1	0	0	0.769029	0	0	0	0	200	0	0	15
47	1	67	1		0	0	4	1	90	0	24	11	1.8	4.2	1.6	18	0	40	2	11	10	1	1	1	0	1	0	0	0	0	1	0	0	4.88464	2	10	1	0	200	0	0	15
48	2	40	1		0	0	5	4	80	0	36	3	2.3	2.1	0.7	10	0	4	0	4.9	11	1	0	0	0	0	0	0	0	0	1	0	0	5.44066	3	7.5	0	20	0	0	0	15
49	1	50	1		0	0	0	0	20	#NULL!	3	3	1.9	3.6	0.8	#NULL!	#NULL!	5	0	4	18	0	0	0	0	0	0	0	0	0	1	0	0	1.04903	0	2.5	0	0	200	0	0	7.5
50	1	56	1		1	1	0	0	10	0	#NULL!	#NULL!	0.3	3.3	1.5	17	0	13	2	3	145	#NULL!	#NULL!	0	1	1	1	0	0	0	0	1	0	#NULL!	1	7.5	0	0	200	0	0	7.5
51	1	53	1		1	1	1	1	100	1	35	17	4.4	2.8	1.3	230	1	13	0	30	230	1	1	1	1	0	1	0	0	0	0	1	0	5.12	3	2.5	0	0	200	0	0	7.5
52	1	50	1		1	1	18	18	100	1	28	30	0.01	4.99	2.8	490	1	1	2	300	1000	1	1	1	1	1	1	0	0	0	0	1	0	7.29636	3	10	0	0	400	0	0	15
53	2	58	1		0	0	0	0	0	0	3	1	2.5	2.9	1.4	15	0	6	1	19	697	0	0	1	1	1	0	0	0	0	1	0	0	0.77	0	2.5	0	0	0	0	0	7.5
54	1	53	1		1	1	24	20	100	1	33	57	4.9	6	3.1	300	1	10	#NULL!	300	1000	1	1	1	1	#NULL!	1	0	0	0	0	1	0	7.84318	3	10	2	0	0	0	0	20
55	2	44	1		0	0	4	3	20	0	24	12	2	1.5	0.2	473	1	15	0	70	1000	1	1	1	1	0	0	0	0	0	1	0	0	4.11	2	10	1	20	400	0	0	10
56	1	47	1		0	3	3	5	85	0	51	54	0.48	5.55	1.51	15	0	3	2	300	1000	1	1	1	1	1	0	0	0	1	0	0	1	5.53833	3	5	0	0	200	0	0	15
57	2	60	1		0	0	16	18	100	0	46	45	1.6	5.6	1.4	0.9	0	10	3	300	1000	1	1	1	1	1	0	0	0	0	1	0	0	7.50799	3	10	2	0	400	0	0	20
58	1	30	1		0	0	0	0	0	0	13	1	0.9	3.4	0.76	66	1	3	1	8	24	0	0	1	1	1	0	0	0	0	1	0	0	1.79546	0	2.5	1	0	200	0	0	0
59	1	45	1		0	0	8	8	70	0	34	11	1.25	3.3	1.16	256	1	3.5	1	11	1000	1	1	1	1	1	0	0	0	0	1	0	0	5.82433	3	5	0	0	200	0	0	7.5
60	2	46	1		0	0	1	0	0	0	6	3	1.8	3.6	1.7	6.5	0	3	1	24	10	0	0	1	0	1	0	0	0	0	1	0	0	1.81	0	1.75	0	0	0	0	0	5
61	1	56	1		0	0	10	10	100	0	23	2	2.23	4.1	1.21	20	0	4	0	2	5	1	0	0	0	0	0	0	0	0	1	0	0	6.25116	3	5	0	0	200	0	0	7.5
62	1	56	1		1	1	0	0	0	1	8	4.9	2.7	3.1	1.24	225	1	17	0	2	18	0	0	0	0	0	1	0	0	0	0	1	0	1.45561	0	0	0	0	0	0	0	7.5
63	1	47	1		0	2	22	18	100	0	13	3	10	3.3	1.17	3.4	0	4	3	13	720	0	0	1	1	1	0	1	0	0	0	1	0	7.01004	3	10	0	20	200	0	0	20
64	2	61	1		0	0	1	1	30	0	4	4.4	0.91	5.49	1.38	21.5	0	1	2	20	100	0	0	1	1	1	0	0	0	0	1	0	0	2.23	0	7.5	0	0	200	0	0	20
65	1	57	1		0	0	2	2	70	0	30	21	3.06	6.6	1.05	173	1	30	0	300	250	1	1	1	1	0	0	0	0	0	1	0	0	4.54878	2	15	0	20	200	0	0	10
66	2	66	1		0	0	2	0	60	0	27	12	1.6	3.1	0.9	11	0	4	0	1.6	0.8	1	1	0	0	0	0	0	0	0	1	0	0	3.94	2	5	0	0	200	0	0	7.5
67	1	62	1		0	0	16	12	100	0	60	18	3.8	2.08	0.84	1.2	0	1	0	0.5	11	1	1	0	0	0	0	0	0	0	1	0	0	7.47599	3	5	0	0	200	0	0	10
68	1	50	1		0	0	4	4	70	0	31	3	2.6	4.08	0.74	6.1	0	2	0	3	11	1	0	0	0	0	0	0	0	0	1	0	0	5.06379	2	5	0	0	200	0	0	0
69	1	60	1		0	0	0	0	20	0	27	1	0.6	3.2	1.8	30	0	28	2	100	41	1	0	1	1	1	0	0	0	0	1	0	0	2.58709	1	5	0	0	0	0	0	7.5
70	1	43	1		0	0	0	0	0	0	16	2	0.79	2.8	0.85	7	0	5.5	3	174	250	0	0	1	1	1	0	0	0	0	1	0	0	1.94081	0	5	0	0	200	0	0	10
71	1	49	1		0	0	17	17	70	0	10	47	0.47	3.7	1.4	1	0	2	0	155	19	0	1	1	0	0	0	0	0	0	1	0	0	6.05522	3	5	0	0	400	0	0	7.5
72	1	52	1		1	1	0	0	10	0	12	4.7	0.7	3.2	0.9	5.8	0	10	0	2	1	0	0	0	0	0	1	0	0	0	0	1	0	1.87943	0	0	0	0	0	0	0	15
73	2	46	1		0	0	0	0	0	0	9	4	3.4	2.7	1.6	13	0	1	0	3	10	0	0	0	0	0	0	0	0	0	1	0	0	1.53806	0	2.5	0	0	0	0	0	7.5
74	1	35	1		1	1	13	11	100	0	6	11	6.6	7.95	0.9	1.09	0	7	1	183	780	0	1	1	1	1	1	0	0	0	0	1	0	5.602	3	10	0	20	200	0	0	20
75	1	70	1		0	0	10	4	100	0	44	6	0.73	3	1.37	10	0	1	0	178	18	1	0	1	0	0	0	0	0	0	1	0	0	6.37981	3	5	0	0	200	0	0	7.5
76	1	42	1		0	0	0	0	0	0	12	1	1.81	2.2	0.92	4	0	2	0	4.2	11	0	0	0	0	0	0	0	0	0	1	0	0	1.73943	0	0	0	0	100	0	0	0
77	2	57	1		0	0	0	0	10	0	11	2	3.6	4.08	1.09	11	0	5	0	1.1	4.2	0	0	0	0	0	0	0	0	0	1	0	0	1.81853	0	5	0	0	200	0	0	7.5
78	2	56	1		0	0	0	0	20	0	2	3	3.5	3.4	0.92	4	0	2	0	4	9	0	0	0	0	0	0	0	0	0	1	0	0	0.765203	0	5	0	0	200	0	0	15
79	1	30	1		1	1	14	12	100	0	10	#NULL!	0.8	6.66	0.99	3.9	0	1	0	8.7	9.9	0	#NULL!	1	0	0	1	0	0	0	0	1	0	6.08	3	10	1	0	400	0	0	15
80	2	63	1		0	0	2	2	40	0	15	0	1.6	1.4	4.9	10	0	12	3	100	#NULL!	0	0	1	#NULL!	1	0	0	0	0	1	0	0	3.64	2	5	0	0	200	0	0	7.5
81	1	52	1		0	0	0	0	0	0	13	1	2.8	3.7	0.8	3	0	4	0	2	10	0	0	0	0	0	0	0	0	0	1	0	0	1.79546	0	5	0	0	200	0	0	15
82	2	72	1		0	0	20	24	100	0	56	70	0.72	6.24	0.95	325	1	3	0	0.4	14	1	1	0	0	0	0	0	0	0	1	0	0	8.09386	3	10	0	20	200	0	0	15
83	1	51	1		1	1	26	20	100	1	53	45	4.5	5.2	1.39	470	1	6	1	300	1000	1	1	1	1	1	1	0	0	0	0	1	0	8.28685	3	10	2	0	200	0	0	20
84	2	53	1		1	2	0	7	80	0	7	6	5.88	4.39	0.88	31	0	2	2	9	97	0	0	1	1	1	0	0	0	0	1	0	0	3.22	2	15	2	20	200	0	0	20
85	1	63	1		0	0	0	0	10	0	20	8.2	2.1	3.32	1.32	6.1	0	3	0	4	11	0	1	0	0	0	0	0	0	0	1	0	0	2.23701	0	2.5	0	0	100	0	0	0
86	1	67	1		0	0	0	0	0	0	22	4	1.89	0.83	1.31	21	0	19	0	46	18	1	0	1	0	0	0	0	0	0	1	0	0	2.16373	0	0	0.5	0	0	0	0	0
87	2	74	1		1	1	17	11	100	1	61	72	0.61	6.71	1.57	420	1	5	3	300	1000	1	1	1	1	1	1	0	0	0	0	1	0	7.51521	3	15	2	20	200	0	0	20
88	1	80	1		0	0	20	16	100	0	39	21	1.4	7.99	1.47	270	1	32	2	0.5	320	1	1	0	1	1	0	0	0	0	1	0	0	7.58889	3	10	2	20	0	0	0	15
89	2	72	1		0	0	0	0	0	0	10	1	1.8	3.1	1.8	11	0	12	3	300	893	0	0	1	1	1	0	0	0	0	1	0	0	1.61181	0	0	0	0	0	0	0	0
90	1	55	1		0	0	0	0	0	0	20	2	1.92	2.1	1.07	6.8	0	2.5	0	1.2	10	0	0	0	0	0	0	0	0	0	1	0	0	2.09701	0	1.75	0	0	0	0	0	7.5
91	1	62	1		0	0	0	0	0	0	20	1	1.5	2.7	1	29	0	8	1	43	11	0	0	1	0	1	0	0	0	0	1	0	0	2.09701	0	2.5	0	0	0	0	0	7.5
92	2	51	1		0	2	24	15	100	1	28	25	6.1	5.6	1	250	1	1	0	3	490	1	1	0	1	0	0	1	0	0	0	1	0	7.56041	3	15	0	20	400	0	0	25
93	2	64	1		0	0	0	0	0	0	14	1	3.6	2.12	8.88	30	0	6	2	3	11	0	0	0	0	1	0	0	0	0	1	0	0	1.84734	0	0	0	0	0	0	0	0
94	1	68	1		0	0	12	12	100	0	49	84	0.9	1.3	4.8	250	1	8	3	300	1000	1	1	1	1	1	0	0	0	0	1	0	0	7.03412	3	7.5	2	20	200	0	0	15
95	1	65	1		0	0	0	0	0	0	10	1	1.8	1.7	0.89	4	0	10	0	2	2	0	0	0	0	0	0	0	0	0	1	0	0	1.61181	0	1.75	0	0	0	0	0	7.5
96	1	65	1		0	0	0	0	0	0	10	6	3.01	2.9	1.06	32	0	4	2	10	18	0	0	1	0	1	0	0	0	0	1	0	0	1.61181	0	0	0	0	0	0	0	5
97	1	28	1		#NULL!	1	6	6	100	1	71	52	19	3.4	2.39	257	1	4	0	3	5	1	1	0	0	0	1	0	0	0	0	1	0	6.44145	3	7.5	0	0	200	0	0	15
98	1	67	1		1	1	10	10	100	1	30	5	3.1	7.5	1.7	188	1	3	0	3	81	1	0	0	1	0	1	0	0	0	0	1	0	6.43715	3	15	0	20	200	0	0	15
99	1	58	1		0	0	0	0	0	0	17	4.2	2.1	1.98	0.98	41	0	5	3	91	210	0	0	1	1	1	0	0	0	0	1	0	0	1.98325	0	0	0	0	0	0	0	7.5
100	1	45	1		0	0	0	0	0	0	11	1	1.9	3.3	1.6	15	0	15	2	23	18	0	0	1	0	1	0	0	0	0	1	0	0	1.67853	0	5	1	0	200	0	0	10
101	2	59	1		0	0	2	2	60	0	13	4	2.9	2.4	1.2	10	0	5	0	573	#NULL!	0	0	1	#NULL!	0	0	0	0	0	1	0	0	3.8234	2	7.5	0	0	200	0	0	7.5
102	2	54	1		0	0	22	18	100	0	67	103	1.38	4.84	1.23	5.6	0	3	0	1.5	104	1	1	0	1	0	0	0	0	0	1	0	0	8.15786	3	15	0	20	200	0	0	20
103	2	47	1		0	0	0	0	0	0	2	1	0.7	3.3	1.23	0.7	0	13	0	0.6	2	0	0	0	0	0	0	0	0	0	1	0	0	0.485203	0	0	0	0	0	0	0	15
104	1	47	1		1	1	0	0	0	1	15	5	3.8	2.35	1.11	115	1	8	2	254	110	0	0	1	1	1	1	0	0	0	0	1	0	1.89564	0	2.5	0	0	0	0	0	7.5
105	1	44	1		1	1	0	0	0	1	10	3	2	2	0.98	250	1	2	2	300	39	0	0	1	1	1	1	0	0	0	0	1	0	1.61181	0	5	0	0	0	0	0	7.5
106	1	66	1		0	2	2	7	90	0	101	18	4.3	3.1	1.5	0.7	0	2	0	1.4	12	1	1	0	0	0	0	1	0	0	0	1	0	6.02335	3	7.5	0	0	200	0	0	15
107	1	66	1		1	1	13	11	100	1	42	32	6.23	5.3	1.2	85	1	6	4	65	215	1	1	1	1	1	1	0	0	0	0	1	0	6.96413	3	10	2	0	200	0	0	20
108	1	80	1		0	0	0	0	10	0	19	4	1.88	2.12	0.84	11	0	30	0	345	11	0	0	1	0	0	0	0	0	0	1	0	0	2.20111	0	5	0	0	0	0	0	5
109	1	25	1		0	0	2	2	60	0	31	30	1.13	2.09	1.06	3.6	0	5	0	4	6	1	1	0	0	0	0	0	0	0	1	0	0	4.43173	2	5	0	20	200	0	0	15
110	1	42	1		1	3	12	12	75	1	10	24	1.6	4.94	1.75	544	1	13	3	165	750	0	1	1	1	1	0	0	0	1	0	0	1	5.57165	3	7.5	0	0	200	0	0	25
111	2	40	1		0	0	12	10	100	0	15	37	1.4	4.85	1.6	0.7	0	3	0	97	290	0	1	1	1	0	0	0	0	0	1	0	0	6.12097	3	10	2	0	200	0	0	20
112	1	85	1		0	0	0	0	0	0	5	1	2.4	2.45	1.25	4.5	0	4	1	669	33	0	0	1	1	1	0	0	0	0	1	0	0	1.12661	0	2.5	2	0	200	0	0	0
113	2	85	1		0	0	0	0	0	0	1	3	2.3	3.1	1	20	0	4	0	1.1	10	0	0	0	0	0	0	0	0	0	1	0	0	0	0	0	0	0	0	0	0	0
114	1	54	1		0	0	5	2	60	0	21	2	2.7	3.12	1.11	13	0	7	0	3	5	1	0	0	0	0	0	0	0	0	1	0	0	4.61934	2	5	0	0	200	0	0	15
115	2	46	1		0	0	8	7	95	0	64	58	2.4	6.73	1.92	330	1	12	2	300	165	1	1	1	1	1	0	0	0	0	1	0	0	6.56595	3	10	2	0	200	0	0	20
116	1	54	1		0	0	0	0	0	0	1	2	2.1	3.82	1.72	5.3	0	3	1	300	267	0	0	1	1	1	0	0	0	0	1	0	0	0	0	5	0	0	200	0	0	10
117	1	57	1		1	1	0	0	0	1	12	5	4.8	1.83	0.82	270	1	6	0	3	5	0	0	0	0	0	1	0	0	0	0	1	0	1.73943	0	2.5	0	0	200	0	0	0
118	1	55	1		0	0	10	8	85	0	51	42	1	5.4	1.4	455	1	5	2	300	1000	1	1	1	1	1	0	0	0	0	1	0	0	6.50511	3	15	0	20	200	0	0	20
119	1	67	1		0	0	15	15	100	0	46	28	2.3	1.66	4.98	6	0	4	#NULL!	300	1000	1	1	1	1	#NULL!	0	0	0	0	1	0	0	7.33335	3	10	0	0	200	0	0	20
120	1	65	1		0	0	0	0	0	0	10	2	3.1	2.92	1.37	3	0	4	0	246	1000	0	0	1	1	0	0	0	0	0	1	0	0	1.61181	0	0	0	0	0	0	0	5
121	1	66	1		0	0	21	18	100	0	58	18	1.3	5.5	0.9	30	0	15	4	300	1000	1	1	1	1	1	0	0	0	0	1	0	0	7.99649	3	10	0	20	0	0	0	20
122	1	56	1		0	0	0	0	10	0	19	2	1.02	2.82	1.36	7	0	12	1	300	946	0	0	1	1	1	0	0	0	0	1	0	0	2.20111	0	2.5	0	0	0	0	0	7.5
123	1	47	1		0	0	0	0	0	0	13	2	3	1.6	1.33	1.6	0	5	1	1.1	11	0	0	0	0	1	0	0	0	0	1	0	0	1.79546	0	0	0	0	0	0	0	5
124	1	35	1		0	0	0	0	0	0	2	1	1.7	2.89	1.99	11	0	10	0	0.4	11	0	0	0	0	0	0	0	0	0	1	0	0	0.485203	0	5	0	0	200	0	0	10
125	1	24	1		0	2	22	18	100	0	100	45	4.3	6.1	3.4	9.3	0	0	0	300	1000	1	1	1	1	0	0	1	0	0	0	1	0	8.43819	3	10	2	20	200	20	0	25
126	2	55	1		0	0	0	0	30	0	31	28.1	1.28	6.68	0.81	#NULL!	#NULL!	1	#NULL!	30	100	1	1	1	1	#NULL!	0	0	0	0	1	0	0	2.82	1	7.5	0	0	200	0	0	20
127	1	42	1		1	1	1	0	0	0	3	2	2.04	2.52	1.04	17	0	6	2	25	32	0	0	1	1	1	1	0	0	0	0	1	0	1.32903	0	5	0	0	200	0	0	10
128	1	58	1		0	0	0	0	10	0	10	1.5	3.6	3.9	1.16	11	0	3	0	2	5	0	0	0	0	0	0	0	0	0	1	0	0	1.75181	0	0	0	0	0	0	0	5
129	1	48	1		1	1	23	20	100	1	44	15	2.7	4.92	1.4	320	1	20	1	300	1000	1	1	1	1	1	1	0	0	0	0	1	0	7.9868	3	10	2	20	200	0	0	20
130	1	60	1		0	#NULL!	0	0	0	#NULL!	5	2	#NULL!	3.8	1.2	10	0	3	0	3	10	0	0	0	0	0	#NULL!	#NULL!	#NULL!	#NULL!	#NULL!	0	0	1.12661	0	5	2	20	0	0	0	15
131	1	55	1		0	0	12	18	100	0	56	10	2.9	5.1	2.3	35	0	2	0	300	1000	1	1	1	1	0	0	0	0	0	1	0	0	7.34558	3	10	3	0	400	0	0	20
132	1	63	1		0	0	22	20	90	0	42	2	1.4	5.8	1.3	30	0	2	0	1.4	89	1	0	0	1	0	0	0	0	0	1	0	0	7.7552	3	15	2	0	0	0	0	15
133	2	58	1		1	1	0	0	0	1	3	2	0.9	3.43	0.9	213	1	2	0	2.3	6	0	0	0	0	0	1	0	0	0	0	1	0	0.769029	0	3.75	0	0	0	0	0	7.5
134	2	53	1		0	0	8	3	85	0	7	2.7	3.2	4.6	1	241	1	32	0	300	241	0	0	1	1	0	0	0	0	0	1	0	0	4.62	2	7.5	0	20	0	0	0	0
134	1	56	1		0	0	13	13	100	0	40	2	0.89	5.58	1.41	8	0	4	0	4	170	1	0	0	1	0	0	0	0	0	1	0	0	7.01088	3	10	0	20	200	0	50	25
135	2	58	1		0	0	0	0	0	0	3	1	2.5	2.9	1.4	15	0	6	1	19	697	0	0	1	1	1	0	0	0	0	1	0	0	0.769029	0	2.5	0	0	0	0	0	7.5
136	1	54	1		0	0	12	8	100	0	39	12	1.7	7.3	1.7	20	0	5	0	0.6	83	1	1	0	1	0	0	0	0	0	1	0	0	6.69635	3	10	2	20	200	20	0	25
137	1	23	1		0	0	2	2	60	0	37	1	2.5	5.33	1	50	0	7	1	10.5	300	1	0	1	1	1	0	0	0	0	1	0	0	4.55558	2	10	0	0	200	0	25	20
138	1	54	1		0	0	5	3	80	0	24	13	3.3	3.1	1.3	20	0	#NULL!	4	82	30	1	1	1	1	1	0	0	0	0	1	0	0	5.08181	2	5	0	0	0	0	0	7.5
140	2	55	1		0	0	0	0	0	0	10	6	0.98	3.3	1.4	18	0	2	4	37	219	0	0	1	1	1	0	0	0	0	1	0	0	1.61181	0	0	0	0	0	0	0	7.5
141	1	61	1		1	1	0	0	15	0	11	1	0.05	1.8	2.8	35	0	2	0	2	1	0	0	0	0	0	1	0	0	0	0	1	0	1.88853	0	0	0	0	200	0	0	5
142	1	84	1		0	0	12	12	100	0	45	2	2.99	5.93	0.89	10	0	4	0	4	85	1	0	0	1	0	0	0	0	0	1	0	0	6.97451	3	10	0	0	0	0	0	15
143	1	36	1		0	0	17	1	80	0	43	6	2.27	3.1	1.03	11	0	9	0	7	5	1	0	1	0	0	0	0	0	0	1	0	0	6.34178	3	5	0	0	0	0	0	20
144	1	65	1		1	1	22	20	100	1	40	65	10	6.38	1.16	475	1	7	2	300	1000	1	1	1	1	1	1	0	0	0	0	1	0	7.86105	3	7.5	2	0	200	0	0	25
145	1	51	1		0	0	17	13	100	0	15	2	1.17	2.6	1.47	5	0	3	0	4	6.9	0	0	0	0	0	0	0	0	0	1	0	0	6.61413	3	7.5	0	0	400	0	0	10
146	1	58	1		0	2	20	18	100	0	38	42	4.1	4.1	2.3	1	0	4	0	0.4	19	1	1	0	0	0	0	1	0	0	0	1	0	7.63865	3	10	0	0	400	0	0	15
147	2	60	1		1	1	8	2	70	1	10	45	0.04	4.9	1.6	500	1	41	0	4.5	750	0	1	0	1	0	1	0	0	0	0	1	0	#NULL!	#NULL!	10	3	20	0	0	0	20
148	1	33	1		0	0	0	0	0	0	20	1	2.3	3.83	1.94	35	0	4	2	155	35	0	0	1	1	1	0	0	0	0	1	0	0	2.09701	0	5	0	0	0	0	0	15
149	1	39	1		0	0	0	0	0	#NULL!	4	3	3.6	4.3	0.9	#NULL!	#NULL!	11	0	3.5	5	0	0	0	0	0	0	0	0	0	1	0	0	0.970406	0	2.5	0.5	0	0	0	0	0
150	1	40	1		0	0	0	0	0	0	11	6	2.5	1.9	1.1	3.6	0	8	0	8.2	18	0	0	1	0	0	0	0	0	0	1	0	0	1.67853	0	5	1	0	0	0	0	15
151	1	63	1		0	0	11	9	0	0	32	2	1.7	3.2	1.48	10	0	2	0	46	28	1	0	1	1	0	0	0	0	0	1	0	0	5.12333	2	5	0	0	200	0	0	0
152	1	33	1		0	0	0	0	0	0	18	2	1.7	3.2	1.09	5	0	10	0	48	19	0	0	1	0	0	0	0	0	0	1	0	0	2.02326	0	5	1	0	200	0	0	10
153	1	64	1		0	2	0	0	10	0	15	4	4.4	2.84	1.09	5	0	7	3	48	19	0	0	1	0	1	0	1	0	0	0	1	0	2.03564	0	5	0	0	200	0	0	10
154	1	73	1		0	0	20	16	80	0	51	30	3.6	5.8	1.08	6.2	0	20	0	0.6	19	1	1	0	0	0	0	0	0	0	1	0	0	7.49667	3	10	0	20	0	0	0	15
155	2	45	1		0	2	23	18	100	1	#NULL!	#NULL!	5.2	5.56	1.2	67	1	5	3	300	1000	#NULL!	#NULL!	1	1	1	0	1	0	0	0	1	0	#NULL!	3	15	0	20	200	0	25	20
156	1	41	1		0	0	12	8	100	0	52	29	1.36	4.71	0.95	6.5	0	2	3	153	77	1	1	1	1	1	0	0	0	0	1	0	0	6.89773	3	10	0	20	200	0	0	15
157	2	51	1		1	1	8	3	90	1	13	6	3.2	4.6	1	241	1	32	0	300	455	0	0	1	1	0	1	0	0	0	0	1	0	5.12	3	10	2	0	0	0	0	15
158	1	27	1		0	2	0	0	0	0	8	2.4	4.26	2.9	1.2	10	0	5	0	27	8	0	0	1	0	0	0	1	0	0	0	1	0	1.45561	0	3.75	0	0	200	0	0	7.5
159	2	63	1		0	0	0	0	0	0	6	7	2.9	4.1	1.2	7.1	0	24	4	61	35	0	1	1	1	1	0	0	0	0	1	0	0	1.25423	0	5	0	0	0	0	0	15
160	1	53	1		0	0	22	17	65	0	13	10	2	4.9	1.2	6	0	2	2	27	350	0	1	1	1	1	0	0	0	0	1	0	0	6.48657	3	7.5	0	0	200	0	0	20
161	2	49	1		0	0	0	0	0	0	5	1	2.7	2.9	1.2	1	0	4	0	2.2	7	0	0	0	0	0	0	0	0	0	1	0	0	1.12661	0	3.75	0	0	0	0	0	20
162	2	46	1		0	2	18	16	80	1	85	104	5.2	5.56	1.2	151	1	6	4	8	577	1	1	1	1	1	0	1	0	0	0	1	0	7.72573	3	10	0	20	200	0	25	25
163	1	74	1		0	2	29	22	100	0	12	23	4.7	5.07	2.7	30	0	2	2	64	1000	1	1	1	1	1	0	1	0	0	0	1	0	9.10883	3	15	2	20	200	0	0	15
164	1	54	1		1	1	13	11	100	0	28	6	2.3	6.9	2.1	49	0	5	2	36	575	1	0	1	1	1	1	0	0	0	0	1	0	6.68031	3	10	0	20	0	0	0	15
165	2	60	1		0	2	15	13	100	1	31	56	5.2	5.01	1.46	75	1	1.5	2	300	1000	1	1	1	1	1	0	1	0	0	0	1	0	6.98222	3	15	3	0	200	0	0	15
166	1	56	1		1	1	0	0	10	1	7	3	3.9	3.7	2.01	450	1	3	3	300	97	0	0	1	1	1	1	0	0	0	0	1	0	1.50214	0	5	0	0	200	0	0	15
167	2	64	1		0	0	5	5	60	0	27	12	1.6	3.1	0.9	11	0	4	0	1.6	0.8	1	1	0	0	0	0	0	0	0	1	0	0	5.02538	2	7.5	0	0	200	0	0	5
168	1	43	1		0	0	0	0	0	0	6	2	3.8	3.95	2.22	35	0	10	3	3	16	0	0	0	0	1	0	0	0	0	1	0	0	1.25423	0	0	0	0	0	0	0	0
169	1	52	1		0	0	28	28	100	0	48	6	2.8	5.47	1.52	6.4	0	12	4	23	17.5	1	0	1	0	1	0	0	0	0	1	0	0	8.5547	3	10	3	20	200	0	0	25
170	1	53	1		0	0	3	1	65	0	6	4	1.8	2.2	1	0.48	0	30	1	37	25	0	0	1	1	1	0	0	0	0	1	0	0	3.41418	2	5	0	20	200	0	0	20
171	1	55	1		1	1	7	7	100	0	45	1	1.5	2.75	1.27	36	0	6	2	300	27	1	0	1	1	1	1	0	0	0	0	1	0	6.28709	3	5	0	0	200	0	0	25
172	1	53	1		0	0	1	0	0	0	9	1	1.7	2.8	0.3	10	0	7	4	0.7	10	0	0	0	0	1	0	0	0	0	1	0	0	2.09806	0	7.5	0	20	200	0	0	20
173	1	53	1		0	0	18	18	100	0	43	16	3	6.2	1.79	0.8	0	3	1	5	215	1	1	0	1	1	0	0	0	0	1	0	0	7.59666	3	10	0	20	200	0	0	25
174	1	37	1		0	0	0	0	0	0	14	14	1.3	2.46	1.29	5	0	3	0	2.2	11	0	1	0	0	0	0	0	0	0	1	0	0	1.84734	0	5	1	0	0	0	0	0
175	1	32	1		0	0	28	28	100	0	51	2	2.7	4.8	1.3	270	1	2	0	125	375	1	0	1	1	0	0	0	0	0	1	0	0	8.59714	3	15	2	0	400	0	0	20
176	1	52	1		0	0	0	0	0	0	13	3	0.9	1.83	0.8	115	1	0	1	1.6	4.5	0	0	0	0	1	0	0	0	0	1	0	0	1.79546	0	5	0	0	0	0	0	7.5
177	1	76	1		0	0	28	24	100	0	58	86	2.8	6.2	1.2	250	1	9	3	97	1000	1	1	1	1	1	0	0	0	0	1	0	0	8.57727	3	10	2	20	200	0	0	25
178	1	55	1		0	0	22	20	95	0	55	5	0.97	5.22	0.95	8	0	5	1	3	303	1	0	0	1	1	0	0	0	0	1	0	0	8.01396	3	10	0	20	0	0	0	20
179	1	50	1		0	0	0	0	0	0	14	2	1.29	1.71	1.47	5	0	3	0	1	7	0	0	0	0	0	0	0	0	0	1	0	0	1.84734	0	1.75	0	0	0	0	0	7.5
180	2	48	1		0	0	0	0	0	0	16	2	0.79	2.85	0.85	7	0	5.5	3	174	250	0	0	1	1	1	0	0	0	0	1	0	0	1.94	0	5	0	0	200	0	0	10
181	1	64	1		0	0	11	7	100	0	6	81	2.9	4.94	0.96	6.5	0	5	0	3.3	83	0	1	0	1	0	0	0	0	0	1	0	0	5.25235	3	10	2	0	200	0	0	15
182	1	55	1		0	0	5	4	100	0	100	32	3.4	4.99	1	157	1	3	0	1.3	75	1	1	0	1	0	0	0	0	0	1	0	0	6.43582	3	15	0	0	200	0	0	25
183	1	38	1		0	0	8	5	100	0	43	42	2.04	6.23	0.99	17.3	0	4	0	0.5	97	1	1	0	1	0	0	0	0	0	1	0	0	6.24286	3	10	3	0	200	0	0	25
184	2	49	1		0	0	6	5	10	0	4.7	12	3.4	1.6	2.2	10	0	2	0	5.8	2	0	1	1	0	0	0	0	0	0	1	0	0	3.22	2	7.5	0	0	0	0	0	7.5
185	1	45	1		0	0	0	0	0	0	7	2	2.4	2.45	1.75	2.6	0	12	0	3	4	0	0	0	0	0	0	0	0	0	1	0	0	1.36214	0	5	0	0	0	0	0	7.5
186	1	30	1		0	0	5	4	100	0	10	30	1.3	5.3	1.5	18	0	5	0	3	345	0	1	0	1	0	0	0	0	0	1	0	0	4.82401	2	10	0	20	0	0	0	25
187	1	53	1		1	1	0	0	0	1	18	2	2.8	3.9	2.3	575	1	#NULL!	0	1.9	3	0	0	0	0	0	1	0	0	0	0	1	0	2.02326	0	2.5	0	0	0	0	0	7.5
188	1	37	1		0	0	9	9	80	0	45	32	1.1	2.7	1.6	32	0	3	0	0.4	2	1	1	0	0	0	0	0	0	0	1	0	0	6.30466	3	5	0	0	200	0	0	15
189	1	45	1		0	0	10	4	100	0	28	20	1.28	6.41	1.04	35	0	21	1	46	1000	1	1	1	1	1	0	0	0	0	1	0	0	6.06342	3	10	2	0	0	0	0	20
190	2	45	1		0	0	0	0	10	0	5	2	3.1	3.1	1.7	2.5	0	4	0	2	276	0	0	0	1	0	0	0	0	0	1	0	0	1.26661	0	5	0	0	200	0	0	25
191	1	58	1		0	0	1	0	10	0	6	2	2.7	2.75	1.48	14	0	1	0	0.4	11	0	0	0	0	0	0	0	0	0	1	0	0	1.95423	0	0	0	0	0	0	0	7.5
192	1	67	1		1	1	3	2	40	1	12	35	5.2	3.75	2.31	545	1	1	0	1.5	11	0	1	0	0	0	1	0	0	0	0	1	0	3.66536	2	7.5	0	0	200	0	0	7.5
193	1	40	1		0	0	24	20	100	0	20	23	3.6	2.7	1.67	3	0	1	0	2.5	4	0	1	0	0	0	0	0	0	0	1	0	0	7.49264	3	7.5	1	0	200	0	0	20
194	1	32	1		1	1	11	11	100	1	21	4	1.7	5.85	0.71	275	1	3	1	2.5	9.2	1	0	0	0	1	1	0	0	0	0	1	0	6.31713	3	7.5	2	20	200	0	0	7.5
195	1	60	1		0	0	12	10	80	0	41	35	1.2	5.23	0.88	11.5	0	4	0	4	5.2	1	1	0	0	0	0	0	0	0	1	0	0	6.54484	3	10	0	0	200	0	0	7.5
196	1	42	1		0	0	0	0	0	0	20	#NULL!	2.28	3.3	1.13	8.1	0	5	0	1.67	5	0	#NULL!	0	0	0	0	0	0	0	1	0	0	2.09701	0	2.5	0	0	200	0	0	15
197	2	46	1		0	0	0	0	100	0	9	4	3.4	2.7	1.6	13	0	1	0	3	10	0	0	0	0	0	0	0	0	0	1	0	0	2.94	1	20	0	0	0	0	0	7.5
198	1	50	1		0	2	20	20	75	1	30	2.3	4.4	2.9	0.98	150	1	1	0	0.5	12	1	0	0	0	0	0	1	0	0	0	1	0	7.18743	3	5	0	0	0	0	0	10
199	1	37	1		0	0	13	12	100	0	13	3	1.8	5.97	1.89	523	1	3	0	32	1000	0	0	1	1	0	0	0	0	0	1	0	0	6.18452	3	10	0	0	200	0	0	20
200	1	53	1		1	1	4	4	85	1	26	15	10	4.8	2.43	350	1	3	0	2	11	1	1	0	0	0	1	0	0	0	0	1	0	5.15	3	7.5	0	0	400	0	0	15
201	1	44	1		1	1	9	7	100	1	20	18	2.44	5.75	1.45	280	1	14	0	3	198	0	1	0	1	0	1	0	0	0	0	1	0	5.91782	3	7.5	0	20	0	0	0	20
202	1	53	1		1	1	4	6	80	1	8	4	3.1	4.5	1	137	1	1	0	0.1	3	0	0	0	0	0	1	0	0	0	0	1	0	4.38147	2	5	0	0	200	0	0	7.5
203	1	64	1		1	1	7	5	60	1	7	4	2.6	5.4	0.54	500	1	1	0	1.3	11	0	0	0	0	0	1	0	0	0	0	1	0	4.30986	2	7.5	0	0	400	0	0	7.5
204	2	52	1		1	1	1	0	10	0	9	2	4	3.48	1.32	6.25	0	1	0	0.24	5.8	0	0	0	0	0	1	0	0	0	0	1	0	2.23806	0	7.5	0	0	200	0	0	7.5
205	1	74	1		0	0	20	20	100	0	7	15.4	1.82	8.5	0.95	32	0	25	0	300	251	0	1	1	1	0	0	0	0	0	1	0	0	6.51873	3	10	0	20	0	0	0	7.5
206	2	66	1		0	0	6	6	30	0	6	2.4	0.87	6.16	1.39	7.8	0	7	0	1.48	1.6	0	0	0	0	0	0	0	0	0	1	0	0	3.73	2	7.5	0	0	200	0	0	20
207	1	55	1		0	0	0	0	0	0	19	2	1.8	3.78	2.43	1	0	14	0	2.7	1	0	0	0	0	0	0	0	0	0	1	0	0	2.06111	0	0	0	0	0	0	0	7.5
208	1	63	1		0	0	20	20	100	0	45	55.4	3.6	3.2	1.4	33.5	0	7	3	10	19	1	1	1	0	1	0	0	0	0	1	0	0	7.82126	3	5	1	0	0	0	0	7.5
209	2	41	1		0	0	12	10	95	#NULL!	6	13.6	1.05	5.27	1.17	#NULL!	#NULL!	10	0	300	1000	0	1	1	1	0	0	0	0	0	1	0	0	5.40957	3	10	0	20	0	0	0	15
210	1	57	1		1	1	0	0	0	0	#NULL!	#NULL!	10.5	2.8	0.61	10	0	2	0	40	12.8	#NULL!	#NULL!	1	0	0	1	0	0	0	0	1	0	#NULL!	0	5	0	0	200	0	0	7.5
211	1	28	1		0	2	0	0	0	0	8	2.4	4.26	2.9	1.2	5	0	4	0	35	1	0	0	1	0	0	0	1	0	0	0	1	0	1.45561	0	3.75	0	0	0	0	0	7.5
212	2	60	1		0	0	6	6	65	0	74	53	2.4	3.83	2.53	12	0	3	2	415	44	1	1	1	1	1	0	0	0	0	1	0	0	5.98042	3	7.5	0	0	0	0	0	15
213	2	56	1		0	0	0	0	10	0	19	3	2.86	2.44	1.1	11	0	2	4	300	27	0	0	1	1	1	0	0	0	0	1	0	0	2.20111	0	1.75	0	0	200	0	0	7.5
214	1	49	1		0	0	6	4	45	0	56	42	1.1	2.6	1.5	242	1	8	0	0.6	6.4	1	1	0	0	0	0	0	0	0	1	0	0	5.37946	3	5	0	0	0	0	0	15
215	1	48	1		1	1	10	8	10	1	51	4	7.73	5.83	1.73	153	1	14	2	300	240	1	0	1	1	1	1	0	0	0	0	1	0	5.45511	3	7.5	2	0	0	0	0	15
216	1	71	1		0	0	28	20	100	0	46	18	0.77	6.3	1.43	11	0	28	2	300	1000	1	1	1	1	1	0	0	0	0	1	0	0	8.29549	3	10	0	20	200	0	0	15
217	1	48	1		1	1	0	0	0	1	9	1.9	1.6	2.1	0.9	493	1	6	1	79	18	0	0	1	0	1	1	0	0	0	0	1	0	1.53806	0	5	0	0	200	0	0	7.5
218	1	49	1		0	0	12	10	75	0	7	6	0.79	5.6	0.9	5.7	0	1	0	1.53	3.2	0	0	0	0	0	0	0	0	0	1	0	0	5.23747	3	10	0	0	200	0	0	15
219	2	67	1		#NULL!	0	18	18	100	#NULL!	14	4.5	1.29	5.19	0.83	#NULL!	#NULL!	#NULL!	2	2.23	11	0	0	0	0	1	0	0	0	0	1	0	0	6.81116	3	10	0	0	200	0	0	15
220	1	38	1		0	0	8	2	80	0	10	5	1.6	3.78	2.25	5	0	2	1	127	112	0	0	1	1	1	0	0	0	0	1	0	0	4.71171	2	7.5	0	0	200	0	0	7.5
221	1	61	1		1	1	22	18	100	#NULL!	14	1.6	29.8	6.34	0.76	#NULL!	#NULL!	3	0	300	178	0	0	1	1	0	1	0	0	0	0	1	0	7.06191	3	15	0	20	200	0	0	25
222	2	67	1		0	0	0	0	0	0	8	4.5	1.1	3.78	2.23	11	0	1	0	2	3	0	0	0	0	0	0	0	0	0	1	0	0	1.45561	0	0	0	0	0	0	0	0
223	2	69	1		0	0	8	5	40	0	7	4.3	1.29	5.19	0.53	3.8	0	2.5	1	12.2	0.9	0	0	1	0	1	0	0	0	0	1	0	0	4.13	2	7.5	0	0	200	0	0	15
224	1	37	1		0	0	16	0	85	0	14	18	0.38	5.1	1.54	281	1	2	1	915	1000	0	1	1	1	1	0	0	0	0	1	0	0	5.27734	3	7.5	0	0	400	0	0	10
225	1	59	1		1	1	0	0	0	0	42	3	2.1	2.2	1.3	5	0	3	0	3	6	1	0	0	0	0	1	0	0	0	0	1	0	2.61637	1	7.5	1	0	200	0	0	15
226	1	52	1		0	0	4	4	100	0	100	87	0.4	6.3	1.8	285	1	4	0	0.8	450	1	1	0	1	0	0	0	0	0	1	0	0	6.30362	3	15	3	20	200	0	0	15
227	1	40	1		1	1	23	18	100	0	10	8.1	2.1	6.6	1.59	6.8	0	7	0	58	#NULL!	0	1	1	#NULL!	0	1	0	0	0	0	1	0	6.88541	3	10	0	20	0	0	0	25
228	1	39	1		0	2	9	9	100	1	11	5.67	6.3	4.87	1.2	280	1	1	0	300	1000	0	0	1	1	0	0	1	0	0	0	1	0	5.59853	3	7.5	0	20	200	0	0	20
229	1	33	1		1	1	2	2	100	1	9	1	6.5	4.87	1.2	280	1	6	0	300	1000	0	0	1	1	0	1	0	0	0	0	1	0	4.126	2	7.5	0	20	200	0	0	20
230	2	53	1		0	0	6	4	65	0	41	92	1.59	6.2	1.11	25	0	3	4	0.24	5.9	1	1	0	0	1	0	0	0	0	1	0	0	5.44121	3	7.5	0	0	200	0	0	15
231	2	73	1		0	0	13	10	95	0	17	45	1.9	3.4	1.4	8	0	1	0	0.4	9.2	0	1	0	0	0	0	0	0	0	1	0	0	6.2178	3	5	0	0	400	0	0	7.5
232	1	60	1		1	1	0	0	15	1	5	1	2.3	1.78	3.92	435	1	22	2	3.2	10	0	0	0	0	1	1	0	0	0	0	1	0	1.33661	0	7.5	0	20	0	0	0	7.5
233	2	50	1		0	0	0	0	0	0	3	2	2.5	2.9	1.4	10	0	10	0	3	11	0	0	0	0	0	0	0	0	0	1	0	0	0.769029	0	2.5	0	0	0	0	0	7.5
234	1	48	1		1	1	6	6	100	1	21	3	4.1	6.3	2.41	470	1	3	0	24	175	1	0	1	1	0	1	0	0	0	0	1	0	5.58874	3	7.5	0	0	200	0	0	15
235	2	80	1		0	0	3	3	80	0	28	47	2.9	3.39	1.47	11	0	4	0	3.3	1	1	1	0	0	0	0	0	0	0	1	0	0	4.90747	2	7.5	0	0	0	0	0	15
236	1	60	1		1	1	#NULL!	#NULL!	0	0	#NULL!	#NULL!	2.3	2.29	1.68	24	0	9	0	0.2	4	#NULL!	#NULL!	0	0	0	1	0	0	0	0	1	0	#NULL!	#NULL!	1.75	0	0	100	0	0	0
237	1	64	1		1	1	21	18	100	1	3	19	5.3	6.12	2.47	344	1	2	3	30	177	0	1	1	1	1	1	0	0	0	0	1	0	5.92321	3	10	0	20	200	0	0	20
238	2	68	1		0	0	1	1	50	0	#NULL!	#NULL!	3.4	5.67	1.99	5.67	0	8	0	2	495	#NULL!	#NULL!	0	1	0	0	0	0	0	1	0	0	#NULL!	1	1.75	0	10	0	0	50	7.5
239	2	48	1		0	0	5	4	0	0	13	2.2	0.51	6.17	1.4	7.9	0	6	0	126	26.6	0	0	1	1	0	#NULL!	#NULL!	#NULL!	#NULL!	#NULL!	#NULL!	#NULL!	3.61	2	7.5	2	20	0	0	0	7.5
240	2	64	1		0	0	0	0	0	0	2	1	2.42	2.54	1.43	11	0	5	0	24	5	0	0	1	0	0	0	0	0	0	1	0	0	0.485203	0	5	0	0	200	0	0	7.5
241	1	42	1		1	1	17	15	100	1	19	3	5.5	6.41	2.93	790	1	8	3	148	962	0	0	1	1	1	1	0	0	0	0	1	0	6.85448	3	10	0	0	400	0	0	15
242	1	67	1		0	0	5	2	75	0	18	7.2	1.79	3.94	2.12	12	0	1.5	2	1.9	2.9	0	1	0	0	1	0	0	0	0	1	0	0	4.72144	2	7.5	0	20	0	0	0	15
243	1	60	1		0	0	4	4	60	0	6	16	1.24	5.96	0.77	18	0	1	0	1.65	6	0	1	0	0	0	0	0	0	0	1	0	0	3.77423	2	10	0	0	400	0	0	20
244	1	19	1		0	0	13	10	100	0	13	6	0.89	5.61	1.64	37	0	4	2	300	1000	0	0	1	1	1	0	0	0	0	1	0	0	6.10001	3	7.5	1	20	200	0	0	0
245	1	67	1		0	0	2	2	80	0	90	79	2.45	3.95	2.22	175	1	4	0	3	10	1	1	0	0	0	0	0	0	0	1	0	0	5.45781	3	5	0	0	200	0	0	15
246	2	42	1		0	0	0	0	0	0	#NULL!	#NULL!	0.7	3.43	1.25	1	0	3	0	25	5	#NULL!	#NULL!	1	0	0	0	0	0	0	1	0	0	#NULL!	1	5	0	0	0	0	0	10
247	2	51	1		0	#NULL!	28	24	100	#NULL!	50	20	#NULL!	#NULL!	#NULL!	11.5	0	3	0	78.9	251	1	1	1	1	0	#NULL!	#NULL!	#NULL!	#NULL!	#NULL!	0	0	8.47337	3	10	2	20	0	0	0	20
248	1	28	1		0	0	20	20	100	0	25	30	2.9	3.8	0.7	4.3	0	12	0	0.3	5.3	1	1	0	0	0	0	0	0	0	1	0	0	7.40981	3	7.5	0	0	200	0	0	15
249	1	48	1		0	0	12	12	100	0	42	11.1	1.92	5.75	1.68	151	1	4	0	91	911	1	1	1	1	0	0	0	0	0	1	0	0	6.92621	3	10	0	20	0	0	0	15
250	1	53	1		1	1	16	12	100	1	46	78	2.7	6.34	1.77	492	1	1	4	83.3	102	1	1	1	1	1	1	0	0	0	0	1	0	7.29	3	15	2	0	400	0	0	25
